# Supplementary material for: A Bayesian spatio-temporal model of variation in homicide rates for El Salvador
Source: PLoS One. 2025 Sep 24;20(9):e0330215. doi: 10.1371/journal.pone.0330215 (PMC12459783; doi:10.1371/journal.pone.0330215)
Supplement: S1 File — (CSV) [file pone.0330215.s001.csv]

id_map	id	time	hom_rate	NAME_1	NAME_2
1	1219	2002	0.9586154	San Miguel	Sesori
2	1220	2002	17.52096483	San Miguel	Uluazapa
3	602	2002	1.923953741	San Salvador	Aguilares
4	603	2002	3.89128385	San Salvador	Apopa
5	604	2002	0.985696405	San Salvador	Ayutuxtepeque
6	605	2002	1.26933833	San Salvador	Cuscatancingo
7	606	2002	0.775068677	San Salvador	Delgado
8	607	2002	8.471102182	San Salvador	El Paisnal
9	608	2002	21.00930173	San Salvador	Guazapa
10	429	2002	40.75146733	Chalatenango	San Luis del Carmen
11	430	2002	8.57023472	Chalatenango	San Miguel de Mercedes
12	431	2002	2.427252374	Chalatenango	San Rafael
13	432	2002	3.745598657	Chalatenango	Santa Rita
14	433	2002	9.003475447	Chalatenango	Tejutla
15	702	2002	2.04570291	Cuscatlán	Candelaria
16	701	2002	3.091096562	Cuscatlán	Cojutepeque
17	703	2002	0.801782429	Cuscatlán	El Carmen
18	1406	2002	1.531419107	La Unión	El Carmen
19	704	2002	0.144392552	Cuscatlán	El Rosario
20	803	2002	2.887190851	La Paz	El Rosario
21	1308	2002	0.245394825	Morazán	El Rosario
22	705	2002	0.035964133	Cuscatlán	Monte San Juan
23	706	2002	3.321291704	Cuscatlán	Oratorio de Concepción
24	101	2002	3.1605601	Ahuachapán	Ahuachapán
25	102	2002	2.492549763	Ahuachapán	Apaneca
26	103	2002	2.535564059	Ahuachapán	Atiquizaya
27	104	2002	2.30966578	Ahuachapán	Concepción de Ataco
28	105	2002	8.654737961	Ahuachapán	El Refugio
29	106	2002	1.636262899	Ahuachapán	Guaymango
30	107	2002	2.868839543	Ahuachapán	Jujutla
31	108	2002	3.721443019	Ahuachapán	San Francisco Menéndez
32	109	2002	1.20330551	Ahuachapán	San Lorenzo Ahuachapan
33	110	2002	0.042272957	Ahuachapán	San Pedro Puxtla
34	111	2002	0.389952638	Ahuachapán	Tacuba
35	112	2002	1.348448799	Ahuachapán	Turín
36	902	2002	0.403728783	Cabañas	Cinquera
37	903	2002	4.972742544	Cabañas	Dolores
38	904	2002	0.108054904	Cabañas	Guacotecti
39	905	2002	4.946245987	Cabañas	Ilobasco
40	906	2002	1.538876001	Cabañas	Jutiapa
41	907	2002	2.470135462	Cabañas	San Isidro
42	1320	2002	0.095981815	Morazán	San Isidro
43	901	2002	5.020437953	Cabañas	Sensuntepeque
44	908	2002	6.31056094	Cabañas	Tejutepeque
45	909	2002	0.041691104	Cabañas	Victoria
46	402	2002	3.624238902	Chalatenango	Agua Caliente
47	403	2002	11.30665208	Chalatenango	Arcatao
48	404	2002	8.229698897	Chalatenango	Azacualpa
49	401	2002	3.096327503	Chalatenango	Chalatenango
50	406	2002	0.084706506	Chalatenango	Citalá
51	407	2002	3.064012127	Chalatenango	Comalapa
52	408	2002	1.614514731	Chalatenango	Concepción Quezaltepeque
53	409	2002	0.071977841	Chalatenango	Dulce Nombre de María
54	410	2002	7.999930596	Chalatenango	El Carrizal
55	411	2002	1.974195407	Chalatenango	El Paraíso
56	412	2002	0.124467582	Chalatenango	La Laguna
57	413	2002	4.312412215	Chalatenango	La Palma
58	414	2002	6.824192102	Chalatenango	La Reina
59	416	2002	61.9888595	Chalatenango	Las Vueltas
60	417	2002	2.342230774	Chalatenango	Nombre de Jesus
61	418	2002	3.556800104	Chalatenango	Nueva Concepción
62	419	2002	6.965481649	Chalatenango	Nueva Trinidad
63	420	2002	2.954598992	Chalatenango	Ojos de Agua
64	421	2002	0.254741112	Chalatenango	Potonico
65	422	2002	5.709212671	Chalatenango	San Antonio de la Cruz
66	423	2002	28.89123494	Chalatenango	San Antonio Los Ranchos
67	424	2002	4.122867911	Chalatenango	San Fernando
68	425	2002	11.84598325	Chalatenango	San Francisco Lempa
69	426	2002	3.179875182	Chalatenango	San Francisco Morazán
70	427	2002	0.067937197	Chalatenango	San Ignacio
71	428	2002	0.27715766	Chalatenango	San Isidro Labrador
72	405	2002	0.120294038	Chalatenango	San José Cancasque
73	415	2002	32.45771981	Chalatenango	San José Las Flores
74	707	2002	1.440798056	Cuscatlán	San Bartolomé Perulapía
75	708	2002	1.3126138	Cuscatlán	San Cristóbal
76	709	2002	0.050187084	Cuscatlán	San José Guayabal
77	710	2002	2.951989087	Cuscatlán	San Pedro Perulapán
78	711	2002	1.356490148	Cuscatlán	San Rafael Cedros
79	712	2002	0.084475271	Cuscatlán	San Ramón
80	713	2002	4.225569339	Cuscatlán	Santa Cruz Analquito
81	714	2002	2.73797681	Cuscatlán	Santa Cruz Michapa
82	715	2002	3.451244216	Cuscatlán	Suchitoto
83	716	2002	1.66070906	Cuscatlán	Tenancingo
84	502	2002	0.639656782	La Libertad	Antiguo Cuscatlán
85	506	2002	2.784545462	La Libertad	Chiltiupán
86	503	2002	6.100867349	La Libertad	Ciudad Arce
87	504	2002	4.388062469	La Libertad	Colón
88	505	2002	2.626996626	La Libertad	Comasagua
89	507	2002	0.826526629	La Libertad	Huizucar
90	508	2002	4.499366137	La Libertad	Jayaque
91	509	2002	0.108520534	La Libertad	Jicalapa
92	510	2002	4.276208076	La Libertad	La Libertad
93	501	2002	3.193113596	La Libertad	Nueva San Salvador
94	511	2002	0.073336593	La Libertad	Nuevo Cuscatlán
95	512	2002	4.869246375	La Libertad	Opico
96	513	2002	0.795279913	La Libertad	Quezaltepeque
97	514	2002	0.928777381	La Libertad	Sacacoyo
98	515	2002	26.37358845	La Libertad	San José Villanueva
99	516	2002	5.501786851	La Libertad	San Matías
100	517	2002	2.040961951	La Libertad	San Pablo Tacachico
101	518	2002	0.03534296	La Libertad	Talnique
102	519	2002	0.045713728	La Libertad	Tamanique
103	520	2002	1.666342625	La Libertad	Teotepeque
104	521	2002	3.099442919	La Libertad	Tepecoyo
105	522	2002	4.655344542	La Libertad	Zaragoza
106	802	2002	2.020760726	La Paz	Cuyultitán
107	804	2002	0.137772798	La Paz	Jerusalén
108	805	2002	32.73845429	La Paz	Mercedes La Ceiba
109	806	2002	0.010040301	La Paz	Olocuilta
110	807	2002	3.689607678	La Paz	Paraíso de Osorio
111	808	2002	16.81185821	La Paz	San Antonio Masahuat
112	809	2002	0.095425542	La Paz	San Emigdio
113	810	2002	1.480476866	La Paz	San Francisco Chinameca
114	811	2002	0.706065516	La Paz	San Juan Nonualco
115	812	2002	1.42545311	La Paz	San Juan Talpa
116	813	2002	3.107382232	La Paz	San Juan Tepezontes
117	815	2002	0.547458293	La Paz	San Luis La Herradura
118	814	2002	0.525620545	La Paz	San Luis Talpa
119	816	2002	2.116493079	La Paz	San Miguel Tepezontes
120	817	2002	0.016084795	La Paz	San Pedro Masahuat
121	818	2002	0.032547394	La Paz	San Pedro Nonualco
122	819	2002	0.054111793	La Paz	San Rafael Obrajuelo
123	820	2002	10.29265653	La Paz	Santa María Ostuma
124	821	2002	0.010152534	La Paz	Santiago Nonualco
125	822	2002	5.456950097	La Paz	Tapalhuaca
126	801	2002	0.004862952	La Paz	Zacatecoluca
127	1402	2002	4.760219316	La Unión	Anamorós
128	1403	2002	0.107535607	La Unión	Bolívar
129	1404	2002	6.668499807	La Unión	Concepción de Oriente
130	1405	2002	3.069518163	La Unión	Conchagua
131	1407	2002	9.73957728	La Unión	El Sauce
132	1408	2002	5.404137851	La Unión	Intipucá
133	1401	2002	8.304302046	La Unión	La Unión
134	1409	2002	1.496840597	La Unión	Lislique
135	1411	2002	3.753489881	La Unión	Nueva Esparta
136	1412	2002	3.922148693	La Unión	Pasaquina
137	1413	2002	5.24455525	La Unión	Polorós
138	1414	2002	3.661961084	La Unión	San Alejo
139	1415	2002	3.178776973	La Unión	San José
140	1416	2002	3.013351147	La Unión	Santa Rosa de Lima
141	1417	2002	1.65184089	La Unión	Yayantique
142	1418	2002	4.10456033	La Unión	Yucuaiquín
143	1302	2002	5.63869802	Morazán	Arambala
144	1303	2002	0.986961819	Morazán	Cacaopera
145	1305	2002	0.054420595	Morazán	Chilanga
146	1304	2002	3.826394305	Morazán	Corinto
147	1306	2002	4.092228492	Morazán	Delicias de Concepción
148	1307	2002	0.046791142	Morazán	El Divisadero
149	1309	2002	0.070884485	Morazán	Gualococti
150	1310	2002	2.709641136	Morazán	Guatajiagua
151	1311	2002	5.176884157	Morazán	Joateca
152	1312	2002	0.146314584	Morazán	Jocoaitique
153	1313	2002	0.024637813	Morazán	Jocoro
154	1314	2002	0.081323473	Morazán	Lolotiquillo
155	1315	2002	0.055788351	Morazán	Meanguera
156	1316	2002	0.044776856	Morazán	Osicala
157	1317	2002	3.19882501	Morazán	Perquín
158	1318	2002	2.717839277	Morazán	San Carlos
159	1319	2002	0.350809753	Morazán	San Fernando Mor
160	1301	2002	0.498181917	Morazán	San Francisco Gotera
161	1321	2002	1.104763184	Morazán	San Simón
162	1322	2002	0.100086981	Morazán	Sensembra
163	1323	2002	0.937779252	Morazán	Sociedad
164	1324	2002	0.158150371	Morazán	Torola
165	1325	2002	0.123852632	Morazán	Yamabal
166	1326	2002	0.122430354	Morazán	Yoloaiquín
167	1202	2002	1.243651955	San Miguel	Carolina
168	1205	2002	4.750515033	San Miguel	Chapeltique
169	1206	2002	1.851642183	San Miguel	Chinameca
170	1207	2002	5.855264383	San Miguel	Chirilagua
171	1203	2002	2.435037412	San Miguel	Ciudad Barrios
172	1204	2002	0.057781483	San Miguel	Comacarán
173	1208	2002	2.278131147	San Miguel	El Tránsito
174	1209	2002	0.706266906	San Miguel	Lolotique
175	1210	2002	1.376055874	San Miguel	Moncagua
176	1211	2002	3.792348188	San Miguel	Nueva Guadalupe
177	1212	2002	3.082749807	San Miguel	Nuevo Edén de San Juan
178	1213	2002	2.343977323	San Miguel	Quelepa
179	1214	2002	0.038989655	San Miguel	San Antonio
180	1215	2002	3.481857995	San Miguel	San Gerardo
181	1216	2002	3.363477598	San Miguel	San Jorge
182	1217	2002	0.057975717	San Miguel	San Luis de la Reina
183	1201	2002	3.783785084	San Miguel	San Miguel
184	1218	2002	0.014743615	San Miguel	San Rafael
185	609	2002	3.73058643	San Salvador	Ilopango
186	610	2002	0.705518791	San Salvador	Mejicanos
187	611	2002	2.559134194	San Salvador	Nejapa
188	612	2002	0.799186301	San Salvador	Panchimalco
189	613	2002	14.16430763	San Salvador	Rosario de Mora
190	614	2002	4.353061317	San Salvador	San Marcos
191	615	2002	0.305203978	San Salvador	San Martín
192	601	2002	5.026724444	San Salvador	San Salvador
193	616	2002	3.839523857	San Salvador	Santiago Texacuangos
194	617	2002	44.65322722	San Salvador	Santo Tomás
195	618	2002	0.607220127	San Salvador	Soyapango
196	619	2002	3.45365507	San Salvador	Tonacatepeque
197	1002	2002	0.016559209	San Vicente	Apastepeque
198	1003	2002	3.67557018	San Vicente	Guadalupe
199	1004	2002	0.071944637	San Vicente	San Cayetano Istepeque
200	1005	2002	2.207622095	San Vicente	San Esteban Catarina
201	1006	2002	0.036394833	San Vicente	San Ildefonso
202	1007	2002	1.670737041	San Vicente	San Lorenzo
203	1008	2002	0.022439175	San Vicente	San Sebastián
204	1001	2002	0.005330015	San Vicente	San Vicente
205	1009	2002	0.065693833	San Vicente	Santa Clara
206	1010	2002	1.631690605	San Vicente	Santo Domingo
207	1011	2002	0.007146196	San Vicente	Tecoluca
208	1012	2002	5.508465919	San Vicente	Tepetitán
209	1013	2002	1.660392457	San Vicente	Verapaz
210	202	2002	5.36299029	Santa Ana	Candelaria de la Frontera
211	204	2002	6.076697794	Santa Ana	Chalchuapa
212	203	2002	5.111780835	Santa Ana	Coatepeque
213	205	2002	2.303945824	Santa Ana	El Congo
214	206	2002	2.705410671	Santa Ana	El Porvenir
215	207	2002	0.076505943	Santa Ana	Masahuat
216	208	2002	4.666171193	Santa Ana	Metapán
217	209	2002	0.092347225	Santa Ana	San Antonio Pajonal
218	210	2002	0.029145808	Santa Ana	San Sebastián Salitrillo
219	201	2002	7.029527562	Santa Ana	Santa Ana
220	211	2002	3.809980997	Santa Ana	Santa Rosa Guachipilín
221	212	2002	7.185189366	Santa Ana	Santiago de la Frontera
222	213	2002	3.913350724	Santa Ana	Texistepeque
223	302	2002	7.101143485	Sonsonate	Acajutla
224	303	2002	8.473578777	Sonsonate	Armenia
225	304	2002	2.463553291	Sonsonate	Caluco
226	305	2002	3.402911407	Sonsonate	Cuisnahuat
227	306	2002	5.081771752	Sonsonate	Izalco
228	307	2002	1.259613032	Sonsonate	Juayua
229	308	2002	3.450592943	Sonsonate	Nahuizalco
230	309	2002	15.88737858	Sonsonate	Nahulingo
231	310	2002	0.053428957	Sonsonate	Salcoatitán
232	311	2002	1.728688657	Sonsonate	San Antonio del Monte
233	312	2002	6.551556231	Sonsonate	San Julián
234	313	2002	1.156391358	Sonsonate	Santa Catarina Masahuat
235	314	2002	6.160019871	Sonsonate	Santa Isabel Ishuatán
236	315	2002	0.058456381	Sonsonate	Santo Domingo de Guzmán
237	301	2002	7.752566018	Sonsonate	Sonsonate
238	316	2002	3.940804646	Sonsonate	Sonzacate
239	1102	2002	0.859295984	Usulután	Alegría
240	1103	2002	2.823772438	Usulután	Berlín
241	1104	2002	0.159599483	Usulután	California
242	1105	2002	5.011566204	Usulután	Concepción Batres
243	1106	2002	3.096579571	Usulután	El Triunfo
244	1107	2002	6.284214032	Usulután	Ereguayquín
245	1108	2002	3.324962524	Usulután	Estanzuelas
246	1109	2002	4.307377193	Usulután	Jiquilisco
247	1110	2002	3.458765018	Usulután	Jucuapa
248	1111	2002	4.782533954	Usulután	Jucuarán
249	1112	2002	4.581142727	Usulután	Mercedes Umaña
250	1113	2002	2.729292133	Usulután	Nueva Granada
251	1114	2002	0.02839246	Usulután	Ozatlán
252	1115	2002	1.265666299	Usulután	Puerto El Triunfo
253	1116	2002	5.735915423	Usulután	San Agustín
254	1117	2002	2.287314156	Usulután	San Buenaventura
255	1118	2002	0.07462478	Usulután	San Dionisio
256	1119	2002	3.745780492	Usulután	San Francisco Javier
257	1120	2002	1.8433107	Usulután	Santa Elena
258	1121	2002	2.081830789	Usulután	Santa María
259	1122	2002	1.13084289	Usulután	Santiago de María
260	1123	2002	1.331864371	Usulután	Tecapán
261	1101	2002	2.574583889	Usulután	Usulután
1	1219	2003	0.005547662	San Miguel	Sesori
2	1220	2003	2.968621263	San Miguel	Uluazapa
3	602	2003	5.242187998	San Salvador	Aguilares
4	603	2003	3.842972143	San Salvador	Apopa
5	604	2003	1.603776528	San Salvador	Ayutuxtepeque
6	605	2003	2.03916867	San Salvador	Cuscatancingo
7	606	2003	4.007646171	San Salvador	Delgado
8	607	2003	4.227443817	San Salvador	El Paisnal
9	608	2003	2.778674382	San Salvador	Guazapa
10	429	2003	0.213282387	Chalatenango	San Luis del Carmen
11	430	2003	0.032722817	Chalatenango	San Miguel de Mercedes
12	431	2003	4.725024606	Chalatenango	San Rafael
13	432	2003	1.833644456	Chalatenango	Santa Rita
14	433	2003	0.028844231	Chalatenango	Tejutla
15	702	2003	1.020734263	Cuscatlán	Candelaria
16	701	2003	3.064437541	Cuscatlán	Cojutepeque
17	703	2003	3.071352406	Cuscatlán	El Carmen
18	1406	2003	1.542866119	La Unión	El Carmen
19	704	2003	2.510555516	Cuscatlán	El Rosario
20	803	2003	5.51336271	La Paz	El Rosario
21	1308	2003	0.205148416	Morazán	El Rosario
22	705	2003	1.076339249	Cuscatlán	Monte San Juan
23	706	2003	0.073623905	Cuscatlán	Oratorio de Concepción
24	101	2003	4.461056096	Ahuachapán	Ahuachapán
25	102	2003	1.225346994	Ahuachapán	Apaneca
26	103	2003	4.997714804	Ahuachapán	Atiquizaya
27	104	2003	2.321053316	Ahuachapán	Concepción de Ataco
28	105	2003	13.91798195	Ahuachapán	El Refugio
29	106	2003	2.712983903	Ahuachapán	Guaymango
30	107	2003	3.917628056	Ahuachapán	Jujutla
31	108	2003	1.965127512	Ahuachapán	San Francisco Menéndez
32	109	2003	0.03687463	Ahuachapán	San Lorenzo Ahuachapan
33	110	2003	0.022275474	Ahuachapán	San Pedro Puxtla
34	111	2003	1.853188445	Ahuachapán	Tacuba
35	112	2003	5.119178027	Ahuachapán	Turín
36	902	2003	0.296847033	Cabañas	Cinquera
37	903	2003	0.054308746	Cabañas	Dolores
38	904	2003	5.986473486	Cabañas	Guacotecti
39	905	2003	4.557659279	Cabañas	Ilobasco
40	906	2003	1.543251916	Cabañas	Jutiapa
41	907	2003	0.062243565	Cabañas	San Isidro
42	1320	2003	10.70298577	Morazán	San Isidro
43	901	2003	4.255138745	Cabañas	Sensuntepeque
44	908	2003	13.85492108	Cabañas	Tejutepeque
45	909	2003	0.788511691	Cabañas	Victoria
46	402	2003	1.220665567	Chalatenango	Agua Caliente
47	403	2003	0.091047469	Chalatenango	Arcatao
48	404	2003	0.021726689	Chalatenango	Azacualpa
49	401	2003	0.687496337	Chalatenango	Chalatenango
50	406	2003	4.663364584	Chalatenango	Citalá
51	407	2003	0.110669833	Chalatenango	Comalapa
52	408	2003	0.065228058	Chalatenango	Concepción Quezaltepeque
53	409	2003	0.05842541	Chalatenango	Dulce Nombre de María
54	410	2003	4.035103044	Chalatenango	El Carrizal
55	411	2003	2.930819597	Chalatenango	El Paraíso
56	412	2003	0.05491442	Chalatenango	La Laguna
57	413	2003	0.027075202	Chalatenango	La Palma
58	414	2003	0.044301585	Chalatenango	La Reina
59	416	2003	0.122696015	Chalatenango	Las Vueltas
60	417	2003	2.284482236	Chalatenango	Nombre de Jesus
61	418	2003	2.838698181	Chalatenango	Nueva Concepción
62	419	2003	0.230329912	Chalatenango	Nueva Trinidad
63	420	2003	0.101045735	Chalatenango	Ojos de Agua
64	421	2003	0.271099536	Chalatenango	Potonico
65	422	2003	0.16528578	Chalatenango	San Antonio de la Cruz
66	423	2003	0.208105803	Chalatenango	San Antonio Los Ranchos
67	424	2003	0.104006418	Chalatenango	San Fernando
68	425	2003	0.352948877	Chalatenango	San Francisco Lempa
69	426	2003	0.052183092	Chalatenango	San Francisco Morazán
70	427	2003	0.02398284	Chalatenango	San Ignacio
71	428	2003	0.235788686	Chalatenango	San Isidro Labrador
72	405	2003	0.090491733	Chalatenango	San José Cancasque
73	415	2003	0.294753991	Chalatenango	San José Las Flores
74	707	2003	1.382760034	Cuscatlán	San Bartolomé Perulapía
75	708	2003	2.54328517	Cuscatlán	San Cristóbal
76	709	2003	3.196904353	Cuscatlán	San José Guayabal
77	710	2003	2.072431819	Cuscatlán	San Pedro Perulapán
78	711	2003	2.613094769	Cuscatlán	San Rafael Cedros
79	712	2003	6.932482751	Cuscatlán	San Ramón
80	713	2003	0.090879485	Cuscatlán	Santa Cruz Analquito
81	714	2003	2.682356209	Cuscatlán	Santa Cruz Michapa
82	715	2003	4.251277545	Cuscatlán	Suchitoto
83	716	2003	1.599991099	Cuscatlán	Tenancingo
84	502	2003	0.314749	La Libertad	Antiguo Cuscatlán
85	506	2003	0.016195502	La Libertad	Chiltiupán
86	503	2003	6.120020463	La Libertad	Ciudad Arce
87	504	2003	5.798904079	La Libertad	Colón
88	505	2003	1.743515355	La Libertad	Comasagua
89	507	2003	2.357241338	La Libertad	Huizucar
90	508	2003	10.77227592	La Libertad	Jayaque
91	509	2003	0.008918683	La Libertad	Jicalapa
92	510	2003	8.211113311	La Libertad	La Libertad
93	501	2003	3.344526761	La Libertad	Nueva San Salvador
94	511	2003	3.166206279	La Libertad	Nuevo Cuscatlán
95	512	2003	6.083747787	La Libertad	Opico
96	513	2003	10.00765194	La Libertad	Quezaltepeque
97	514	2003	8.805812689	La Libertad	Sacacoyo
98	515	2003	2.644731582	La Libertad	San José Villanueva
99	516	2003	2.776638128	La Libertad	San Matías
100	517	2003	2.032063624	La Libertad	San Pablo Tacachico
101	518	2003	2.63096345	La Libertad	Talnique
102	519	2003	0.795208721	La Libertad	Tamanique
103	520	2003	1.659774382	La Libertad	Teotepeque
104	521	2003	3.786873575	La Libertad	Tepecoyo
105	522	2003	5.509952758	La Libertad	Zaragoza
106	802	2003	3.947516425	La Paz	Cuyultitán
107	804	2003	0.050051685	La Paz	Jerusalén
108	805	2003	16.07960996	La Paz	Mercedes La Ceiba
109	806	2003	8.384120453	La Paz	Olocuilta
110	807	2003	3.684293622	La Paz	Paraíso de Osorio
111	808	2003	2.46844566	La Paz	San Antonio Masahuat
112	809	2003	7.344212151	La Paz	San Emigdio
113	810	2003	0.019017193	La Paz	San Francisco Chinameca
114	811	2003	6.567273995	La Paz	San Juan Nonualco
115	812	2003	0.036982446	La Paz	San Juan Talpa
116	813	2003	0.064338387	La Paz	San Juan Tepezontes
117	815	2003	2.597881598	La Paz	San Luis La Herradura
118	814	2003	5.579292391	La Paz	San Luis Talpa
119	816	2003	0.054728608	La Paz	San Miguel Tepezontes
120	817	2003	2.067976518	La Paz	San Pedro Masahuat
121	818	2003	1.091770779	La Paz	San Pedro Nonualco
122	819	2003	2.104712325	La Paz	San Rafael Obrajuelo
123	820	2003	1.736746556	La Paz	Santa María Ostuma
124	821	2003	2.917532332	La Paz	Santiago Nonualco
125	822	2003	0.093940656	La Paz	Tapalhuaca
126	801	2003	8.179935811	La Paz	Zacatecoluca
127	1402	2003	1.378051321	La Unión	Anamorós
128	1403	2003	2.303566585	La Unión	Bolívar
129	1404	2003	6.516512109	La Unión	Concepción de Oriente
130	1405	2003	1.937039106	La Unión	Conchagua
131	1407	2003	2.850765943	La Unión	El Sauce
132	1408	2003	5.3750563	La Unión	Intipucá
133	1401	2003	6.332776686	La Unión	La Unión
134	1409	2003	0.762235259	La Unión	Lislique
135	1411	2003	3.830241674	La Unión	Nueva Esparta
136	1412	2003	3.423807239	La Unión	Pasaquina
137	1413	2003	3.1265279	La Unión	Polorós
138	1414	2003	2.660842304	La Unión	San Alejo
139	1415	2003	6.279536288	La Unión	San José
140	1416	2003	1.871074078	La Unión	Santa Rosa de Lima
141	1417	2003	1.592006745	La Unión	Yayantique
142	1418	2003	6.933498302	La Unión	Yucuaiquín
143	1302	2003	0.097229691	Morazán	Arambala
144	1303	2003	4.783646148	Morazán	Cacaopera
145	1305	2003	0.029479842	Morazán	Chilanga
146	1304	2003	1.929958476	Morazán	Corinto
147	1306	2003	2.033449064	Morazán	Delicias de Concepción
148	1307	2003	0.024186096	Morazán	El Divisadero
149	1309	2003	0.099956859	Morazán	Gualococti
150	1310	2003	2.671840322	Morazán	Guatajiagua
151	1311	2003	0.070594229	Morazán	Joateca
152	1312	2003	0.15994729	Morazán	Jocoaitique
153	1313	2003	0.017999912	Morazán	Jocoro
154	1314	2003	0.049597902	Morazán	Lolotiquillo
155	1315	2003	0.042489955	Morazán	Meanguera
156	1316	2003	0.01699328	Morazán	Osicala
157	1317	2003	0.056535278	Morazán	Perquín
158	1318	2003	0.073021568	Morazán	San Carlos
159	1319	2003	0.187515728	Morazán	San Fernando Mor
160	1301	2003	3.389210308	Morazán	San Francisco Gotera
161	1321	2003	1.068629733	Morazán	San Simón
162	1322	2003	0.079467989	Morazán	Sensembra
163	1323	2003	0.012868747	Morazán	Sociedad
164	1324	2003	0.082649255	Morazán	Torola
165	1325	2003	0.034522894	Morazán	Yamabal
166	1326	2003	0.036778521	Morazán	Yoloaiquín
167	1202	2003	1.224326996	San Miguel	Carolina
168	1205	2003	2.833821729	San Miguel	Chapeltique
169	1206	2003	2.747692446	San Miguel	Chinameca
170	1207	2003	3.929400925	San Miguel	Chirilagua
171	1203	2003	3.233273363	San Miguel	Ciudad Barrios
172	1204	2003	0.083262514	San Miguel	Comacarán
173	1208	2003	1.698172708	San Miguel	El Tránsito
174	1209	2003	2.071148791	San Miguel	Lolotique
175	1210	2003	2.275031053	San Miguel	Moncagua
176	1211	2003	1.274484488	San Miguel	Nueva Guadalupe
177	1212	2003	0.043209116	San Miguel	Nuevo Edén de San Juan
178	1213	2003	4.757498591	San Miguel	Quelepa
179	1214	2003	0.038822394	San Miguel	San Antonio
180	1215	2003	0.06181577	San Miguel	San Gerardo
181	1216	2003	1.139040603	San Miguel	San Jorge
182	1217	2003	0.040105423	San Miguel	San Luis de la Reina
183	1201	2003	3.133351634	San Miguel	San Miguel
184	1218	2003	0.019713761	San Miguel	San Rafael
185	609	2003	4.595317798	San Salvador	Ilopango
186	610	2003	2.116823219	San Salvador	Mejicanos
187	611	2003	5.385803884	San Salvador	Nejapa
188	612	2003	2.851588778	San Salvador	Panchimalco
189	613	2003	0.026124905	San Salvador	Rosario de Mora
190	614	2003	5.782374671	San Salvador	San Marcos
191	615	2003	6.324263521	San Salvador	San Martín
192	601	2003	5.325015862	San Salvador	San Salvador
193	616	2003	2.167754181	San Salvador	Santiago Texacuangos
194	617	2003	5.380128691	San Salvador	Santo Tomás
195	618	2003	5.55853648	San Salvador	Soyapango
196	619	2003	2.728879667	San Salvador	Tonacatepeque
197	1002	2003	1.657404661	San Vicente	Apastepeque
198	1003	2003	0.054762807	San Vicente	Guadalupe
199	1004	2003	0.043858924	San Vicente	San Cayetano Istepeque
200	1005	2003	2.097759249	San Vicente	San Esteban Catarina
201	1006	2003	2.541347907	San Vicente	San Ildefonso
202	1007	2003	4.977542528	San Vicente	San Lorenzo
203	1008	2003	4.300761289	San Vicente	San Sebastián
204	1001	2003	3.334012258	San Vicente	San Vicente
205	1009	2003	4.032249384	San Vicente	Santa Clara
206	1010	2003	1.621312326	San Vicente	Santo Domingo
207	1011	2003	1.846641973	San Vicente	Tecoluca
208	1012	2003	0.045181739	San Vicente	Tepetitán
209	1013	2003	1.639781164	San Vicente	Verapaz
210	202	2003	3.574400076	Santa Ana	Candelaria de la Frontera
211	204	2003	3.081756972	Santa Ana	Chalchuapa
212	203	2003	5.663332348	Santa Ana	Coatepeque
213	205	2003	8.943289737	Santa Ana	El Congo
214	206	2003	2.666945745	Santa Ana	El Porvenir
215	207	2003	2.849607562	Santa Ana	Masahuat
216	208	2003	3.90044376	Santa Ana	Metapán
217	209	2003	2.989717214	Santa Ana	San Antonio Pajonal
218	210	2003	5.80998868	Santa Ana	San Sebastián Salitrillo
219	201	2003	6.321403776	Santa Ana	Santa Ana
220	211	2003	1.96937629	Santa Ana	Santa Rosa Guachipilín
221	212	2003	0.036910033	Santa Ana	Santiago de la Frontera
222	213	2003	2.243433205	Santa Ana	Texistepeque
223	302	2003	7.053329929	Sonsonate	Acajutla
224	303	2003	7.940371765	Sonsonate	Armenia
225	304	2003	3.586732759	Sonsonate	Caluco
226	305	2003	2.522097235	Sonsonate	Cuisnahuat
227	306	2003	4.993158206	Sonsonate	Izalco
228	307	2003	2.909754655	Sonsonate	Juayua
229	308	2003	4.492092774	Sonsonate	Nahuizalco
230	309	2003	9.881127256	Sonsonate	Nahulingo
231	310	2003	1.998187554	Sonsonate	Salcoatitán
232	311	2003	7.064895345	Sonsonate	San Antonio del Monte
233	312	2003	4.089802942	Sonsonate	San Julián
234	313	2003	2.156189567	Sonsonate	Santa Catarina Masahuat
235	314	2003	0.000908759	Sonsonate	Santa Isabel Ishuatán
236	315	2003	4.438840505	Sonsonate	Santo Domingo de Guzmán
237	301	2003	9.845401263	Sonsonate	Sonsonate
238	316	2003	2.833144836	Sonsonate	Sonzacate
239	1102	2003	0.024016601	Usulután	Alegría
240	1103	2003	1.134833157	Usulután	Berlín
241	1104	2003	0.148841829	Usulután	California
242	1105	2003	2.507974617	Usulután	Concepción Batres
243	1106	2003	0.023487282	Usulután	El Triunfo
244	1107	2003	1.635451023	Usulután	Ereguayquín
245	1108	2003	2.225594968	Usulután	Estanzuelas
246	1109	2003	2.23791047	Usulután	Jiquilisco
247	1110	2003	2.269704331	Usulután	Jucuapa
248	1111	2003	0.020539249	Usulután	Jucuarán
249	1112	2003	1.532738066	Usulután	Mercedes Umaña
250	1113	2003	2.729582269	Usulután	Nueva Granada
251	1114	2003	0.024717435	Usulután	Ozatlán
252	1115	2003	3.722610162	Usulután	Puerto El Triunfo
253	1116	2003	1.854164595	Usulután	San Agustín
254	1117	2003	0.057134299	Usulután	San Buenaventura
255	1118	2003	0.030918559	Usulután	San Dionisio
256	1119	2003	5.560179393	Usulután	San Francisco Javier
257	1120	2003	1.21185196	Usulután	Santa Elena
258	1121	2003	4.050938927	Usulután	Santa María
259	1122	2003	2.80292123	Usulután	Santiago de María
260	1123	2003	3.904766664	Usulután	Tecapán
261	1101	2003	2.411034699	Usulután	Usulután
1	1219	2004	1.882188118	San Miguel	Sesori
2	1220	2004	0.082221987	San Miguel	Uluazapa
3	602	2004	7.598552423	San Salvador	Aguilares
4	603	2004	5.612636917	San Salvador	Apopa
5	604	2004	2.80570743	San Salvador	Ayutuxtepeque
6	605	2004	3.568344183	San Salvador	Cuscatancingo
7	606	2004	3.388838908	San Salvador	Delgado
8	607	2004	4.891148704	San Salvador	El Paisnal
9	608	2004	3.64323384	San Salvador	Guazapa
10	429	2004	0.076440602	Chalatenango	San Luis del Carmen
11	430	2004	0.131335697	Chalatenango	San Miguel de Mercedes
12	431	2004	2.367716706	Chalatenango	San Rafael
13	432	2004	1.832023762	Chalatenango	Santa Rita
14	433	2004	1.505462578	Chalatenango	Tejutla
15	702	2004	0.023655608	Cuscatlán	Candelaria
16	701	2004	4.868269672	Cuscatlán	Cojutepeque
17	703	2004	3.827487269	Cuscatlán	El Carmen
18	1406	2004	3.894622342	La Unión	El Carmen
19	704	2004	2.501755478	Cuscatlán	El Rosario
20	803	2004	2.679860911	La Paz	El Rosario
21	1308	2004	0.34509096	Morazán	El Rosario
22	705	2004	0.029218616	Cuscatlán	Monte San Juan
23	706	2004	0.022111938	Cuscatlán	Oratorio de Concepción
24	101	2004	4.670588959	Ahuachapán	Ahuachapán
25	102	2004	0.032180339	Ahuachapán	Apaneca
26	103	2004	5.868993979	Ahuachapán	Atiquizaya
27	104	2004	3.866085539	Ahuachapán	Concepción de Ataco
28	105	2004	5.420520466	Ahuachapán	El Refugio
29	106	2004	1.083678623	Ahuachapán	Guaymango
30	107	2004	2.485440251	Ahuachapán	Jujutla
31	108	2004	2.917609844	Ahuachapán	San Francisco Menéndez
32	109	2004	1.175826315	Ahuachapán	San Lorenzo Ahuachapan
33	110	2004	0.005068853	Ahuachapán	San Pedro Puxtla
34	111	2004	3.618471331	Ahuachapán	Tacuba
35	112	2004	3.706585847	Ahuachapán	Turín
36	902	2004	0.148124276	Cabañas	Cinquera
37	903	2004	1.663253813	Cabañas	Dolores
38	904	2004	0.073581595	Cabañas	Guacotecti
39	905	2004	5.187544298	Cabañas	Ilobasco
40	906	2004	1.559317306	Cabañas	Jutiapa
41	907	2004	2.481457818	Cabañas	San Isidro
42	1320	2004	0.096255032	Morazán	San Isidro
43	901	2004	3.496791291	Cabañas	Sensuntepeque
44	908	2004	33.10703856	Cabañas	Tejutepeque
45	909	2004	1.5848176	Cabañas	Victoria
46	402	2004	1.252564014	Chalatenango	Agua Caliente
47	403	2004	3.639520931	Chalatenango	Arcatao
48	404	2004	0.207577684	Chalatenango	Azacualpa
49	401	2004	2.0612723	Chalatenango	Chalatenango
50	406	2004	0.08388348	Chalatenango	Citalá
51	407	2004	0.118489809	Chalatenango	Comalapa
52	408	2004	1.604414863	Chalatenango	Concepción Quezaltepeque
53	409	2004	2.011203909	Chalatenango	Dulce Nombre de María
54	410	2004	0.114756343	Chalatenango	El Carrizal
55	411	2004	0.989658761	Chalatenango	El Paraíso
56	412	2004	0.076356978	Chalatenango	La Laguna
57	413	2004	0.854619673	Chalatenango	La Palma
58	414	2004	2.227188272	Chalatenango	La Reina
59	416	2004	0.415033384	Chalatenango	Las Vueltas
60	417	2004	0.055123062	Chalatenango	Nombre de Jesus
61	418	2004	2.482256007	Chalatenango	Nueva Concepción
62	419	2004	0.152727208	Chalatenango	Nueva Trinidad
63	420	2004	2.893936363	Chalatenango	Ojos de Agua
64	421	2004	0.147800675	Chalatenango	Potonico
65	422	2004	0.24206167	Chalatenango	San Antonio de la Cruz
66	423	2004	6.936536529	Chalatenango	San Antonio Los Ranchos
67	424	2004	0.03531404	Chalatenango	San Fernando
68	425	2004	0.500109562	Chalatenango	San Francisco Lempa
69	426	2004	2.956220609	Chalatenango	San Francisco Morazán
70	427	2004	1.24378257	Chalatenango	San Ignacio
71	428	2004	0.062184694	Chalatenango	San Isidro Labrador
72	405	2004	0.146670647	Chalatenango	San José Cancasque
73	415	2004	0.21953842	Chalatenango	San José Las Flores
74	707	2004	5.346593943	Cuscatlán	San Bartolomé Perulapía
75	708	2004	0.029353788	Cuscatlán	San Cristóbal
76	709	2004	1.096412429	Cuscatlán	San José Guayabal
77	710	2004	4.492128439	Cuscatlán	San Pedro Perulapán
78	711	2004	1.280382516	Cuscatlán	San Rafael Cedros
79	712	2004	3.422678667	Cuscatlán	San Ramón
80	713	2004	0.147400146	Cuscatlán	Santa Cruz Analquito
81	714	2004	2.658905316	Cuscatlán	Santa Cruz Michapa
82	715	2004	4.998311372	Cuscatlán	Suchitoto
83	716	2004	0.025797489	Cuscatlán	Tenancingo
84	502	2004	2.768626481	La Libertad	Antiguo Cuscatlán
85	506	2004	3.710821838	La Libertad	Chiltiupán
86	503	2004	6.670568347	La Libertad	Ciudad Arce
87	504	2004	8.613258132	La Libertad	Colón
88	505	2004	0.874388697	La Libertad	Comasagua
89	507	2004	1.52946678	La Libertad	Huizucar
90	508	2004	8.106374601	La Libertad	Jayaque
91	509	2004	5.824147091	La Libertad	Jicalapa
92	510	2004	7.892410213	La Libertad	La Libertad
93	501	2004	4.9936374	La Libertad	Nueva San Salvador
94	511	2004	4.694225064	La Libertad	Nuevo Cuscatlán
95	512	2004	7.532690607	La Libertad	Opico
96	513	2004	15.18311996	La Libertad	Quezaltepeque
97	514	2004	18.98556991	La Libertad	Sacacoyo
98	515	2004	5.034998686	La Libertad	San José Villanueva
99	516	2004	1.401709632	La Libertad	San Matías
100	517	2004	2.014061167	La Libertad	San Pablo Tacachico
101	518	2004	5.18531426	La Libertad	Talnique
102	519	2004	4.61391664	La Libertad	Tamanique
103	520	2004	1.641678668	La Libertad	Teotepeque
104	521	2004	5.179223302	La Libertad	Tepecoyo
105	522	2004	12.1458071	La Libertad	Zaragoza
106	802	2004	3.868051565	La Paz	Cuyultitán
107	804	2004	0.139674022	La Paz	Jerusalén
108	805	2004	0.665078994	La Paz	Mercedes La Ceiba
109	806	2004	6.519118955	La Paz	Olocuilta
110	807	2004	0.10814743	La Paz	Paraíso de Osorio
111	808	2004	2.445802664	La Paz	San Antonio Masahuat
112	809	2004	0.122473347	La Paz	San Emigdio
113	810	2004	0.039733256	La Paz	San Francisco Chinameca
114	811	2004	3.823825222	La Paz	San Juan Nonualco
115	812	2004	1.395516966	La Paz	San Juan Talpa
116	813	2004	0.043298498	La Paz	San Juan Tepezontes
117	815	2004	4.594831567	La Paz	San Luis La Herradura
118	814	2004	1.98896703	La Paz	San Luis Talpa
119	816	2004	0.068797561	La Paz	San Miguel Tepezontes
120	817	2004	4.076324651	La Paz	San Pedro Masahuat
121	818	2004	1.111578707	La Paz	San Pedro Nonualco
122	819	2004	7.248314539	La Paz	San Rafael Obrajuelo
123	820	2004	0.057613285	La Paz	Santa María Ostuma
124	821	2004	4.185609264	La Paz	Santiago Nonualco
125	822	2004	0.118493401	La Paz	Tapalhuaca
126	801	2004	8.112420464	La Paz	Zacatecoluca
127	1402	2004	2.730640269	La Unión	Anamorós
128	1403	2004	4.661974748	La Unión	Bolívar
129	1404	2004	3.897357706	La Unión	Concepción de Oriente
130	1405	2004	1.922747655	La Unión	Conchagua
131	1407	2004	2.926166886	La Unión	El Sauce
132	1408	2004	2.692925601	La Unión	Intipucá
133	1401	2004	3.188640601	La Unión	La Unión
134	1409	2004	5.219317735	La Unión	Lislique
135	1411	2004	1.982090039	La Unión	Nueva Esparta
136	1412	2004	0.596903193	La Unión	Pasaquina
137	1413	2004	1.057074228	La Unión	Polorós
138	1414	2004	3.256707206	La Unión	San Alejo
139	1415	2004	0.094609262	La Unión	San José
140	1416	2004	0.749185855	La Unión	Santa Rosa de Lima
141	1417	2004	3.11686362	La Unión	Yayantique
142	1418	2004	4.209939882	La Unión	Yucuaiquín
143	1302	2004	0.127765678	Morazán	Arambala
144	1303	2004	0.968907143	Morazán	Cacaopera
145	1305	2004	1.112760726	Morazán	Chilanga
146	1304	2004	0.655860828	Morazán	Corinto
147	1306	2004	0.063892366	Morazán	Delicias de Concepción
148	1307	2004	1.354867405	Morazán	El Divisadero
149	1309	2004	0.083691835	Morazán	Gualococti
150	1310	2004	1.76753003	Morazán	Guatajiagua
151	1311	2004	2.533630753	Morazán	Joateca
152	1312	2004	0.042490918	Morazán	Jocoaitique
153	1313	2004	2.019918682	Morazán	Jocoro
154	1314	2004	0.082013415	Morazán	Lolotiquillo
155	1315	2004	0.049255661	Morazán	Meanguera
156	1316	2004	0.04066428	Morazán	Osicala
157	1317	2004	3.202902148	Morazán	Perquín
158	1318	2004	2.55104766	Morazán	San Carlos
159	1319	2004	0.211428811	Morazán	San Fernando Mor
160	1301	2004	1.936571565	Morazán	San Francisco Gotera
161	1321	2004	0.04060332	Morazán	San Simón
162	1322	2004	0.139715351	Morazán	Sensembra
163	1323	2004	0.027404938	Morazán	Sociedad
164	1324	2004	4.190588764	Morazán	Torola
165	1325	2004	0.04861525	Morazán	Yamabal
166	1326	2004	0.091107003	Morazán	Yoloaiquín
167	1202	2004	2.46668354	San Miguel	Carolina
168	1205	2004	2.819403251	San Miguel	Chapeltique
169	1206	2004	0.921789935	San Miguel	Chinameca
170	1207	2004	1.49450553	San Miguel	Chirilagua
171	1203	2004	1.618382263	San Miguel	Ciudad Barrios
172	1204	2004	3.195032167	San Miguel	Comacarán
173	1208	2004	2.243958334	San Miguel	El Tránsito
174	1209	2004	0.029176892	San Miguel	Lolotique
175	1210	2004	0.912667463	San Miguel	Moncagua
176	1211	2004	1.216405155	San Miguel	Nueva Guadalupe
177	1212	2004	0.042201111	San Miguel	Nuevo Edén de San Juan
178	1213	2004	9.608207635	San Miguel	Quelepa
179	1214	2004	0.055825753	San Miguel	San Antonio
180	1215	2004	1.720894343	San Miguel	San Gerardo
181	1216	2004	0.02508994	San Miguel	San Jorge
182	1217	2004	0.01847171	San Miguel	San Luis de la Reina
183	1201	2004	5.267931225	San Miguel	San Miguel
184	1218	2004	0.75625918	San Miguel	San Rafael
185	609	2004	5.445511569	San Salvador	Ilopango
186	610	2004	5.584464417	San Salvador	Mejicanos
187	611	2004	8.507592574	San Salvador	Nejapa
188	612	2004	6.107816036	San Salvador	Panchimalco
189	613	2004	3.68089519	San Salvador	Rosario de Mora
190	614	2004	7.041489375	San Salvador	San Marcos
191	615	2004	10.55679037	San Salvador	San Martín
192	601	2004	7.429866775	San Salvador	San Salvador
193	616	2004	2.676500853	San Salvador	Santiago Texacuangos
194	617	2004	7.773115351	San Salvador	Santo Tomás
195	618	2004	7.464060356	San Salvador	Soyapango
196	619	2004	0.702231386	San Salvador	Tonacatepeque
197	1002	2004	5.465804258	San Vicente	Apastepeque
198	1003	2004	1.857570248	San Vicente	Guadalupe
199	1004	2004	3.999374752	San Vicente	San Cayetano Istepeque
200	1005	2004	5.961740986	San Vicente	San Esteban Catarina
201	1006	2004	1.294967433	San Vicente	San Ildefonso
202	1007	2004	0.06089306	San Vicente	San Lorenzo
203	1008	2004	2.853083229	San Vicente	San Sebastián
204	1001	2004	4.270368855	San Vicente	San Vicente
205	1009	2004	0.052748876	San Vicente	Santa Clara
206	1010	2004	0.04612753	San Vicente	Santo Domingo
207	1011	2004	4.95775918	San Vicente	Tecoluca
208	1012	2004	5.487067096	San Vicente	Tepetitán
209	1013	2004	3.205436547	San Vicente	Verapaz
210	202	2004	3.116814757	Santa Ana	Candelaria de la Frontera
211	204	2004	4.028308622	Santa Ana	Chalchuapa
212	203	2004	2.434680652	Santa Ana	Coatepeque
213	205	2004	3.07363269	Santa Ana	El Congo
214	206	2004	2.596958463	Santa Ana	El Porvenir
215	207	2004	2.862837976	Santa Ana	Masahuat
216	208	2004	3.858252965	Santa Ana	Metapán
217	209	2004	3.043384552	Santa Ana	San Antonio Pajonal
218	210	2004	6.155419464	Santa Ana	San Sebastián Salitrillo
219	201	2004	7.476676806	Santa Ana	Santa Ana
220	211	2004	3.92268009	Santa Ana	Santa Rosa Guachipilín
221	212	2004	1.918220775	Santa Ana	Santiago de la Frontera
222	213	2004	1.686029228	Santa Ana	Texistepeque
223	302	2004	7.985177619	Sonsonate	Acajutla
224	303	2004	11.45024135	Sonsonate	Armenia
225	304	2004	5.864587763	Sonsonate	Caluco
226	305	2004	2.480446226	Sonsonate	Cuisnahuat
227	306	2004	6.836803629	Sonsonate	Izalco
228	307	2004	1.249088216	Sonsonate	Juayua
229	308	2004	6.349922081	Sonsonate	Nahuizalco
230	309	2004	17.63171194	Sonsonate	Nahulingo
231	310	2004	0.047117021	Sonsonate	Salcoatitán
232	311	2004	8.091643389	Sonsonate	San Antonio del Monte
233	312	2004	3.431064277	Sonsonate	San Julián
234	313	2004	1.075458108	Sonsonate	Santa Catarina Masahuat
235	314	2004	1.042222287	Sonsonate	Santa Isabel Ishuatán
236	315	2004	2.953069641	Sonsonate	Santo Domingo de Guzmán
237	301	2004	16.2239213	Sonsonate	Sonsonate
238	316	2004	9.509833005	Sonsonate	Sonzacate
239	1102	2004	1.741442785	Usulután	Alegría
240	1103	2004	0.576811401	Usulután	Berlín
241	1104	2004	0.182005805	Usulután	California
242	1105	2004	1.670117284	Usulután	Concepción Batres
243	1106	2004	1.531995353	Usulután	El Triunfo
244	1107	2004	0.066352202	Usulután	Ereguayquín
245	1108	2004	2.24980283	Usulután	Estanzuelas
246	1109	2004	2.858214395	Usulután	Jiquilisco
247	1110	2004	2.254656437	Usulután	Jucuapa
248	1111	2004	3.113777005	Usulután	Jucuarán
249	1112	2004	5.358640191	Usulután	Mercedes Umaña
250	1113	2004	4.09513633	Usulután	Nueva Granada
251	1114	2004	0.029423572	Usulután	Ozatlán
252	1115	2004	3.097530218	Usulután	Puerto El Triunfo
253	1116	2004	0.036846104	Usulután	San Agustín
254	1117	2004	0.047877958	Usulután	San Buenaventura
255	1118	2004	0.066674036	Usulután	San Dionisio
256	1119	2004	0.056972657	Usulután	San Francisco Javier
257	1120	2004	0.016919308	Usulután	Santa Elena
258	1121	2004	2.98820526	Usulután	Santa María
259	1122	2004	3.341590304	Usulután	Santiago de María
260	1123	2004	1.327647032	Usulután	Tecapán
261	1101	2004	3.514286484	Usulután	Usulután
1	1219	2005	0.957632515	San Miguel	Sesori
2	1220	2005	0.051887745	San Miguel	Uluazapa
3	602	2005	13.72380736	San Salvador	Aguilares
4	603	2005	8.901940493	San Salvador	Apopa
5	604	2005	4.248905809	San Salvador	Ayutuxtepeque
6	605	2005	5.376835303	San Salvador	Cuscatancingo
7	606	2005	6.73770221	San Salvador	Delgado
8	607	2005	2.104852449	San Salvador	El Paisnal
9	608	2005	1.809245227	San Salvador	Guazapa
10	429	2005	0.301118208	Chalatenango	San Luis del Carmen
11	430	2005	0.134137054	Chalatenango	San Miguel de Mercedes
12	431	2005	0.056056054	Chalatenango	San Rafael
13	432	2005	7.007758107	Chalatenango	Santa Rita
14	433	2005	7.430796504	Chalatenango	Tejutla
15	702	2005	0.027181907	Cuscatlán	Candelaria
16	701	2005	6.854150485	Cuscatlán	Cojutepeque
17	703	2005	2.297176393	Cuscatlán	El Carmen
18	1406	2005	0.812359266	La Unión	El Carmen
19	704	2005	4.855650979	Cuscatlán	El Rosario
20	803	2005	9.630267718	La Paz	El Rosario
21	1308	2005	0.229232675	Morazán	El Rosario
22	705	2005	1.043368842	Cuscatlán	Monte San Juan
23	706	2005	3.063020025	Cuscatlán	Oratorio de Concepción
24	101	2005	6.557288216	Ahuachapán	Ahuachapán
25	102	2005	1.281186385	Ahuachapán	Apaneca
26	103	2005	9.154450007	Ahuachapán	Atiquizaya
27	104	2005	0.022566417	Ahuachapán	Concepción de Ataco
28	105	2005	7.826968995	Ahuachapán	El Refugio
29	106	2005	3.208283964	Ahuachapán	Guaymango
30	107	2005	3.181817672	Ahuachapán	Jujutla
31	108	2005	4.798879738	Ahuachapán	San Francisco Menéndez
32	109	2005	3.402895626	Ahuachapán	San Lorenzo Ahuachapan
33	110	2005	0.064217817	Ahuachapán	San Pedro Puxtla
34	111	2005	11.26398551	Ahuachapán	Tacuba
35	112	2005	22.60658504	Ahuachapán	Turín
36	902	2005	8.120175896	Cabañas	Cinquera
37	903	2005	0.034706042	Cabañas	Dolores
38	904	2005	9.503204266	Cabañas	Guacotecti
39	905	2005	6.29986897	Cabañas	Ilobasco
40	906	2005	4.544746131	Cabañas	Jutiapa
41	907	2005	2.542310199	Cabañas	San Isidro
42	1320	2005	0.105231762	Morazán	San Isidro
43	901	2005	9.216315945	Cabañas	Sensuntepeque
44	908	2005	7.399538727	Cabañas	Tejutepeque
45	909	2005	17.21969244	Cabañas	Victoria
46	402	2005	3.643261714	Chalatenango	Agua Caliente
47	403	2005	7.142590827	Chalatenango	Arcatao
48	404	2005	0.248642404	Chalatenango	Azacualpa
49	401	2005	2.402571136	Chalatenango	Chalatenango
50	406	2005	4.772221799	Chalatenango	Citalá
51	407	2005	9.641056331	Chalatenango	Comalapa
52	408	2005	0.056869243	Chalatenango	Concepción Quezaltepeque
53	409	2005	4.02076923	Chalatenango	Dulce Nombre de María
54	410	2005	0.126601942	Chalatenango	El Carrizal
55	411	2005	3.857852257	Chalatenango	El Paraíso
56	412	2005	0.078181009	Chalatenango	La Laguna
57	413	2005	0.024615999	Chalatenango	La Palma
58	414	2005	6.507243755	Chalatenango	La Reina
59	416	2005	0.198861404	Chalatenango	Las Vueltas
60	417	2005	0.081542766	Chalatenango	Nombre de Jesus
61	418	2005	3.873475089	Chalatenango	Nueva Concepción
62	419	2005	0.197505775	Chalatenango	Nueva Trinidad
63	420	2005	0.057431972	Chalatenango	Ojos de Agua
64	421	2005	0.197414838	Chalatenango	Potonico
65	422	2005	0.151814075	Chalatenango	San Antonio de la Cruz
66	423	2005	0.113790726	Chalatenango	San Antonio Los Ranchos
67	424	2005	0.088319827	Chalatenango	San Fernando
68	425	2005	0.316825236	Chalatenango	San Francisco Lempa
69	426	2005	2.796814353	Chalatenango	San Francisco Morazán
70	427	2005	3.658673564	Chalatenango	San Ignacio
71	428	2005	0.19294125	Chalatenango	San Isidro Labrador
72	405	2005	11.86162025	Chalatenango	San José Cancasque
73	415	2005	0.246797606	Chalatenango	San José Las Flores
74	707	2005	10.42937669	Cuscatlán	San Bartolomé Perulapía
75	708	2005	0.05605853	Cuscatlán	San Cristóbal
76	709	2005	4.301210047	Cuscatlán	San José Guayabal
77	710	2005	4.811798084	Cuscatlán	San Pedro Perulapán
78	711	2005	3.092164502	Cuscatlán	San Rafael Cedros
79	712	2005	1.721727293	Cuscatlán	San Ramón
80	713	2005	0.271370678	Cuscatlán	Santa Cruz Analquito
81	714	2005	1.762822193	Cuscatlán	Santa Cruz Michapa
82	715	2005	3.066499203	Cuscatlán	Suchitoto
83	716	2005	6.130244312	Cuscatlán	Tenancingo
84	502	2005	3.042835232	La Libertad	Antiguo Cuscatlán
85	506	2005	0.016369836	La Libertad	Chiltiupán
86	503	2005	7.71637303	La Libertad	Ciudad Arce
87	504	2005	10.26385712	La Libertad	Colón
88	505	2005	1.726074798	La Libertad	Comasagua
89	507	2005	2.227548697	La Libertad	Huizucar
90	508	2005	9.922436163	La Libertad	Jayaque
91	509	2005	9.720769021	La Libertad	Jicalapa
92	510	2005	12.6238223	La Libertad	La Libertad
93	501	2005	4.970406806	La Libertad	Nueva San Salvador
94	511	2005	4.583004584	La Libertad	Nuevo Cuscatlán
95	512	2005	12.438204	La Libertad	Opico
96	513	2005	12.93710765	La Libertad	Quezaltepeque
97	514	2005	22.85104444	La Libertad	Sacacoyo
98	515	2005	4.819305239	La Libertad	San José Villanueva
99	516	2005	0.024005881	La Libertad	San Matías
100	517	2005	1.508280531	La Libertad	San Pablo Tacachico
101	518	2005	2.556657297	La Libertad	Talnique
102	519	2005	1.537356141	La Libertad	Tamanique
103	520	2005	1.654763478	La Libertad	Teotepeque
104	521	2005	5.815483152	La Libertad	Tepecoyo
105	522	2005	12.27047231	La Libertad	Zaragoza
106	802	2005	0.091563933	La Paz	Cuyultitán
107	804	2005	0.217739892	La Paz	Jerusalén
108	805	2005	0.502705264	La Paz	Mercedes La Ceiba
109	806	2005	3.685390471	La Paz	Olocuilta
110	807	2005	0.105209787	La Paz	Paraíso de Osorio
111	808	2005	2.466337603	La Paz	San Antonio Masahuat
112	809	2005	0.101672962	La Paz	San Emigdio
113	810	2005	2.801805202	La Paz	San Francisco Chinameca
114	811	2005	6.793037921	La Paz	San Juan Nonualco
115	812	2005	1.335282731	La Paz	San Juan Talpa
116	813	2005	0.082155527	La Paz	San Juan Tepezontes
117	815	2005	3.52942959	La Paz	San Luis La Herradura
118	814	2005	8.22336963	La Paz	San Luis Talpa
119	816	2005	0.033262244	La Paz	San Miguel Tepezontes
120	817	2005	7.640687443	La Paz	San Pedro Masahuat
121	818	2005	3.25212124	La Paz	San Pedro Nonualco
122	819	2005	8.264826398	La Paz	San Rafael Obrajuelo
123	820	2005	1.710075919	La Paz	Santa María Ostuma
124	821	2005	3.880143287	La Paz	Santiago Nonualco
125	822	2005	0.041519872	La Paz	Tapalhuaca
126	801	2005	9.74085597	La Paz	Zacatecoluca
127	1402	2005	2.073245162	La Unión	Anamorós
128	1403	2005	2.391225736	La Unión	Bolívar
129	1404	2005	5.090637342	La Unión	Concepción de Oriente
130	1405	2005	2.181252397	La Unión	Conchagua
131	1407	2005	1.514686374	La Unión	El Sauce
132	1408	2005	4.060279822	La Unión	Intipucá
133	1401	2005	4.076476146	La Unión	La Unión
134	1409	2005	2.996138757	La Unión	Lislique
135	1411	2005	1.038354765	La Unión	Nueva Esparta
136	1412	2005	2.965773441	La Unión	Pasaquina
137	1413	2005	1.084435982	La Unión	Polorós
138	1414	2005	1.659305068	La Unión	San Alejo
139	1415	2005	0.093616867	La Unión	San José
140	1416	2005	0.741555248	La Unión	Santa Rosa de Lima
141	1417	2005	1.544465373	La Unión	Yayantique
142	1418	2005	1.479664978	La Unión	Yucuaiquín
143	1302	2005	0.217056371	Morazán	Arambala
144	1303	2005	0.965692328	Morazán	Cacaopera
145	1305	2005	0.037905049	Morazán	Chilanga
146	1304	2005	2.585504548	Morazán	Corinto
147	1306	2005	0.033361586	Morazán	Delicias de Concepción
148	1307	2005	1.380486909	Morazán	El Divisadero
149	1309	2005	0.063306014	Morazán	Gualococti
150	1310	2005	1.771171235	Morazán	Guatajiagua
151	1311	2005	2.51093707	Morazán	Joateca
152	1312	2005	0.120421072	Morazán	Jocoaitique
153	1313	2005	3.030261227	Morazán	Jocoro
154	1314	2005	0.057322171	Morazán	Lolotiquillo
155	1315	2005	1.298992296	Morazán	Meanguera
156	1316	2005	0.023780417	Morazán	Osicala
157	1317	2005	6.376630942	Morazán	Perquín
158	1318	2005	0.051590087	Morazán	San Carlos
159	1319	2005	0.161538914	Morazán	San Fernando Mor
160	1301	2005	1.453326375	Morazán	San Francisco Gotera
161	1321	2005	0.030362052	Morazán	San Simón
162	1322	2005	0.110153316	Morazán	Sensembra
163	1323	2005	1.802584519	Morazán	Sociedad
164	1324	2005	0.074145131	Morazán	Torola
165	1325	2005	0.10974792	Morazán	Yamabal
166	1326	2005	0.049098458	Morazán	Yoloaiquín
167	1202	2005	2.465560394	San Miguel	Carolina
168	1205	2005	0.01016455	San Miguel	Chapeltique
169	1206	2005	1.826276212	San Miguel	Chinameca
170	1207	2005	2.990675215	San Miguel	Chirilagua
171	1203	2005	3.638361524	San Miguel	Ciudad Barrios
172	1204	2005	0.094349571	San Miguel	Comacarán
173	1208	2005	1.671820763	San Miguel	El Tránsito
174	1209	2005	0.685715323	San Miguel	Lolotique
175	1210	2005	2.24151552	San Miguel	Moncagua
176	1211	2005	2.379722492	San Miguel	Nueva Guadalupe
177	1212	2005	0.113953991	San Miguel	Nuevo Edén de San Juan
178	1213	2005	2.51172875	San Miguel	Quelepa
179	1214	2005	0.06165194	San Miguel	San Antonio
180	1215	2005	1.739694263	San Miguel	San Gerardo
181	1216	2005	0.021525129	San Miguel	San Jorge
182	1217	2005	1.758621547	San Miguel	San Luis de la Reina
183	1201	2005	7.039848678	San Miguel	San Miguel
184	1218	2005	0.013043956	San Miguel	San Rafael
185	609	2005	9.514390628	San Salvador	Ilopango
186	610	2005	5.594134969	San Salvador	Mejicanos
187	611	2005	10.82910971	San Salvador	Nejapa
188	612	2005	16.2710652	San Salvador	Panchimalco
189	613	2005	16.30775582	San Salvador	Rosario de Mora
190	614	2005	18.00969863	San Salvador	San Marcos
191	615	2005	14.21845298	San Salvador	San Martín
192	601	2005	11.28774017	San Salvador	San Salvador
193	616	2005	8.973169446	San Salvador	Santiago Texacuangos
194	617	2005	22.19777263	San Salvador	Santo Tomás
195	618	2005	11.27360226	San Salvador	Soyapango
196	619	2005	3.879222673	San Salvador	Tonacatepeque
197	1002	2005	3.841323962	San Vicente	Apastepeque
198	1003	2005	0.04497331	San Vicente	Guadalupe
199	1004	2005	0.066381709	San Vicente	San Cayetano Istepeque
200	1005	2005	1.973627586	San Vicente	San Esteban Catarina
201	1006	2005	2.564460108	San Vicente	San Ildefonso
202	1007	2005	0.033821261	San Vicente	San Lorenzo
203	1008	2005	4.954093925	San Vicente	San Sebastián
204	1001	2005	4.033765198	San Vicente	San Vicente
205	1009	2005	0.062548014	San Vicente	Santa Clara
206	1010	2005	3.153459573	San Vicente	Santo Domingo
207	1011	2005	9.23362151	San Vicente	Tecoluca
208	1012	2005	0.058314382	San Vicente	Tepetitán
209	1013	2005	0.061817512	San Vicente	Verapaz
210	202	2005	1.348725883	Santa Ana	Candelaria de la Frontera
211	204	2005	5.639475397	Santa Ana	Chalchuapa
212	203	2005	2.98320016	Santa Ana	Coatepeque
213	205	2005	4.304589218	Santa Ana	El Congo
214	206	2005	0.053881598	Santa Ana	El Porvenir
215	207	2005	2.9338989	Santa Ana	Masahuat
216	208	2005	5.203587306	Santa Ana	Metapán
217	209	2005	0.13485786	Santa Ana	San Antonio Pajonal
218	210	2005	4.726344388	Santa Ana	San Sebastián Salitrillo
219	201	2005	8.026050786	Santa Ana	Santa Ana
220	211	2005	2.020611882	Santa Ana	Santa Rosa Guachipilín
221	212	2005	0.08819494	Santa Ana	Santiago de la Frontera
222	213	2005	3.363038683	Santa Ana	Texistepeque
223	302	2005	8.897673114	Sonsonate	Acajutla
224	303	2005	11.15812444	Sonsonate	Armenia
225	304	2005	3.443570445	Sonsonate	Caluco
226	305	2005	0.029708357	Sonsonate	Cuisnahuat
227	306	2005	4.674643783	Sonsonate	Izalco
228	307	2005	4.941966989	Sonsonate	Juayua
229	308	2005	6.410956661	Sonsonate	Nahuizalco
230	309	2005	12.66646443	Sonsonate	Nahulingo
231	310	2005	1.936217553	Sonsonate	Salcoatitán
232	311	2005	7.86772775	Sonsonate	San Antonio del Monte
233	312	2005	1.142113134	Sonsonate	San Julián
234	313	2005	1.054589615	Sonsonate	Santa Catarina Masahuat
235	314	2005	2.026523259	Sonsonate	Santa Isabel Ishuatán
236	315	2005	2.924346177	Sonsonate	Santo Domingo de Guzmán
237	301	2005	12.86035588	Sonsonate	Sonsonate
238	316	2005	6.960984394	Sonsonate	Sonzacate
239	1102	2005	4.277668896	Usulután	Alegría
240	1103	2005	1.139071933	Usulután	Berlín
241	1104	2005	0.115101315	Usulután	California
242	1105	2005	3.312681658	Usulután	Concepción Batres
243	1106	2005	7.42197656	Usulután	El Triunfo
244	1107	2005	1.67659279	Usulután	Ereguayquín
245	1108	2005	1.123517658	Usulután	Estanzuelas
246	1109	2005	3.459013654	Usulután	Jiquilisco
247	1110	2005	2.794671588	Usulután	Jucuapa
248	1111	2005	0.785915784	Usulután	Jucuarán
249	1112	2005	2.302309556	Usulután	Mercedes Umaña
250	1113	2005	1.398103536	Usulután	Nueva Granada
251	1114	2005	2.464943064	Usulután	Ozatlán
252	1115	2005	3.682311068	Usulután	Puerto El Triunfo
253	1116	2005	1.724597658	Usulután	San Agustín
254	1117	2005	0.041633863	Usulután	San Buenaventura
255	1118	2005	2.018950318	Usulután	San Dionisio
256	1119	2005	0.026033442	Usulután	San Francisco Javier
257	1120	2005	1.181408542	Usulután	Santa Elena
258	1121	2005	6.808602078	Usulután	Santa María
259	1122	2005	1.121825847	Usulután	Santiago de María
260	1123	2005	0.039887604	Usulután	Tecapán
261	1101	2005	4.456254481	Usulután	Usulután
1	1219	2006	0.960824195	San Miguel	Sesori
2	1220	2006	0.094782504	San Miguel	Uluazapa
3	602	2006	14.63425142	San Salvador	Aguilares
4	603	2006	11.03095724	San Salvador	Apopa
5	604	2006	3.259042995	San Salvador	Ayutuxtepeque
6	605	2006	5.78227131	San Salvador	Cuscatancingo
7	606	2006	6.53147234	San Salvador	Delgado
8	607	2006	11.0685897	San Salvador	El Paisnal
9	608	2006	7.969333272	San Salvador	Guazapa
10	429	2006	17.0992329	Chalatenango	San Luis del Carmen
11	430	2006	0.119886886	Chalatenango	San Miguel de Mercedes
12	431	2006	0.090730223	Chalatenango	San Rafael
13	432	2006	0.056995864	Chalatenango	Santa Rita
14	433	2006	2.953970518	Chalatenango	Tejutla
15	702	2006	0.015549609	Cuscatlán	Candelaria
16	701	2006	6.00439646	Cuscatlán	Cojutepeque
17	703	2006	1.528879918	Cuscatlán	El Carmen
18	1406	2006	2.420232265	La Unión	El Carmen
19	704	2006	2.470140655	Cuscatlán	El Rosario
20	803	2006	1.251328306	La Paz	El Rosario
21	1308	2006	0.084678063	Morazán	El Rosario
22	705	2006	2.01007015	Cuscatlán	Monte San Juan
23	706	2006	0.080422095	Cuscatlán	Oratorio de Concepción
24	101	2006	4.328368901	Ahuachapán	Ahuachapán
25	102	2006	0.013328895	Ahuachapán	Apaneca
26	103	2006	4.829218968	Ahuachapán	Atiquizaya
27	104	2006	4.694189042	Ahuachapán	Concepción de Ataco
28	105	2006	8.866578624	Ahuachapán	El Refugio
29	106	2006	1.071034976	Ahuachapán	Guaymango
30	107	2006	4.923409438	Ahuachapán	Jujutla
31	108	2006	4.041735145	Ahuachapán	San Francisco Menéndez
32	109	2006	0.037936332	Ahuachapán	San Lorenzo Ahuachapan
33	110	2006	2.635471744	Ahuachapán	San Pedro Puxtla
34	111	2006	4.808734768	Ahuachapán	Tacuba
35	112	2006	0.013707213	Ahuachapán	Turín
36	902	2006	14.64346097	Cabañas	Cinquera
37	903	2006	1.646997835	Cabañas	Dolores
38	904	2006	1.879275781	Cabañas	Guacotecti
39	905	2006	3.776631967	Cabañas	Ilobasco
40	906	2006	1.541888653	Cabañas	Jutiapa
41	907	2006	2.575050363	Cabañas	San Isidro
42	1320	2006	0.084525065	Morazán	San Isidro
43	901	2006	8.950656622	Cabañas	Sensuntepeque
44	908	2006	2.919503381	Cabañas	Tejutepeque
45	909	2006	3.160446479	Cabañas	Victoria
46	402	2006	3.664047908	Chalatenango	Agua Caliente
47	403	2006	0.126366137	Chalatenango	Arcatao
48	404	2006	0.223110591	Chalatenango	Azacualpa
49	401	2006	2.055603525	Chalatenango	Chalatenango
50	406	2006	2.462365435	Chalatenango	Citalá
51	407	2006	0.07230705	Chalatenango	Comalapa
52	408	2006	0.043599329	Chalatenango	Concepción Quezaltepeque
53	409	2006	0.052777896	Chalatenango	Dulce Nombre de María
54	410	2006	0.097133768	Chalatenango	El Carrizal
55	411	2006	0.973342578	Chalatenango	El Paraíso
56	412	2006	0.077870374	Chalatenango	La Laguna
57	413	2006	0.012748292	Chalatenango	La Palma
58	414	2006	0.040051594	Chalatenango	La Reina
59	416	2006	0.251710864	Chalatenango	Las Vueltas
60	417	2006	4.529846001	Chalatenango	Nombre de Jesus
61	418	2006	4.220195744	Chalatenango	Nueva Concepción
62	419	2006	18.58808676	Chalatenango	Nueva Trinidad
63	420	2006	0.082347719	Chalatenango	Ojos de Agua
64	421	2006	0.105203661	Chalatenango	Potonico
65	422	2006	0.101859787	Chalatenango	San Antonio de la Cruz
66	423	2006	0.19720471	Chalatenango	San Antonio Los Ranchos
67	424	2006	0.091794497	Chalatenango	San Fernando
68	425	2006	0.147422874	Chalatenango	San Francisco Lempa
69	426	2006	0.019994648	Chalatenango	San Francisco Morazán
70	427	2006	0.034859495	Chalatenango	San Ignacio
71	428	2006	0.229495584	Chalatenango	San Isidro Labrador
72	405	2006	6.005570952	Chalatenango	San José Cancasque
73	415	2006	0.105646181	Chalatenango	San José Las Flores
74	707	2006	2.596466681	Cuscatlán	San Bartolomé Perulapía
75	708	2006	2.451257173	Cuscatlán	San Cristóbal
76	709	2006	1.101749914	Cuscatlán	San José Guayabal
77	710	2006	6.262917573	Cuscatlán	San Pedro Perulapán
78	711	2006	0.016121352	Cuscatlán	San Rafael Cedros
79	712	2006	4.909777313	Cuscatlán	San Ramón
80	713	2006	0.098610228	Cuscatlán	Santa Cruz Analquito
81	714	2006	1.742311392	Cuscatlán	Santa Cruz Michapa
82	715	2006	4.203158431	Cuscatlán	Suchitoto
83	716	2006	9.021210505	Cuscatlán	Tenancingo
84	502	2006	3.614279796	La Libertad	Antiguo Cuscatlán
85	506	2006	1.859584108	La Libertad	Chiltiupán
86	503	2006	8.017785552	La Libertad	Ciudad Arce
87	504	2006	11.64763612	La Libertad	Colón
88	505	2006	1.702062068	La Libertad	Comasagua
89	507	2006	4.299955128	La Libertad	Huizucar
90	508	2006	8.150072154	La Libertad	Jayaque
91	509	2006	0.090047478	La Libertad	Jicalapa
92	510	2006	8.931829117	La Libertad	La Libertad
93	501	2006	3.874982232	La Libertad	Nueva San Salvador
94	511	2006	4.48834615	La Libertad	Nuevo Cuscatlán
95	512	2006	9.382115794	La Libertad	Opico
96	513	2006	12.4535045	La Libertad	Quezaltepeque
97	514	2006	9.155620588	La Libertad	Sacacoyo
98	515	2006	1.551357798	La Libertad	San José Villanueva
99	516	2006	5.484572879	La Libertad	San Matías
100	517	2006	1.981290612	La Libertad	San Pablo Tacachico
101	518	2006	6.206368892	La Libertad	Talnique
102	519	2006	0.782426607	La Libertad	Tamanique
103	520	2006	2.469306928	La Libertad	Teotepeque
104	521	2006	4.991493255	La Libertad	Tepecoyo
105	522	2006	9.614230896	La Libertad	Zaragoza
106	802	2006	1.869582383	La Paz	Cuyultitán
107	804	2006	0.048224906	La Paz	Jerusalén
108	805	2006	0.444186919	La Paz	Mercedes La Ceiba
109	806	2006	4.948947724	La Paz	Olocuilta
110	807	2006	0.105122707	La Paz	Paraíso de Osorio
111	808	2006	4.733209486	La Paz	San Antonio Masahuat
112	809	2006	0.089361508	La Paz	San Emigdio
113	810	2006	0.048081982	La Paz	San Francisco Chinameca
114	811	2006	4.797586567	La Paz	San Juan Nonualco
115	812	2006	2.654533056	La Paz	San Juan Talpa
116	813	2006	0.049795411	La Paz	San Juan Tepezontes
117	815	2006	3.989036061	La Paz	San Luis La Herradura
118	814	2006	2.367910236	La Paz	San Luis Talpa
119	816	2006	0.068051596	La Paz	San Miguel Tepezontes
120	817	2006	4.771557599	La Paz	San Pedro Masahuat
121	818	2006	0.021148505	La Paz	San Pedro Nonualco
122	819	2006	5.143042905	La Paz	San Rafael Obrajuelo
123	820	2006	0.048279692	La Paz	Santa María Ostuma
124	821	2006	2.547741395	La Paz	Santiago Nonualco
125	822	2006	0.102279731	La Paz	Tapalhuaca
126	801	2006	5.673677106	La Paz	Zacatecoluca
127	1402	2006	1.387837783	La Unión	Anamorós
128	1403	2006	2.427138259	La Unión	Bolívar
129	1404	2006	4.995387832	La Unión	Concepción de Oriente
130	1405	2006	2.973439522	La Unión	Conchagua
131	1407	2006	1.514157568	La Unión	El Sauce
132	1408	2006	5.328132541	La Unión	Intipucá
133	1401	2006	4.682358698	La Unión	La Unión
134	1409	2006	2.266524741	La Unión	Lislique
135	1411	2006	1.033901803	La Unión	Nueva Esparta
136	1412	2006	3.612995172	La Unión	Pasaquina
137	1413	2006	1.070344889	La Unión	Polorós
138	1414	2006	2.247494043	La Unión	San Alejo
139	1415	2006	0.12449083	La Unión	San José
140	1416	2006	1.829298994	La Unión	Santa Rosa de Lima
141	1417	2006	1.522015284	La Unión	Yayantique
142	1418	2006	1.497882543	La Unión	Yucuaiquín
143	1302	2006	0.149054825	Morazán	Arambala
144	1303	2006	0.938698937	Morazán	Cacaopera
145	1305	2006	0.045863172	Morazán	Chilanga
146	1304	2006	1.31288435	Morazán	Corinto
147	1306	2006	0.070993709	Morazán	Delicias de Concepción
148	1307	2006	0.020332748	Morazán	El Divisadero
149	1309	2006	0.035181599	Morazán	Gualococti
150	1310	2006	1.738107017	Morazán	Guatajiagua
151	1311	2006	2.506831391	Morazán	Joateca
152	1312	2006	0.103775192	Morazán	Jocoaitique
153	1313	2006	1.999491373	Morazán	Jocoro
154	1314	2006	0.069168368	Morazán	Lolotiquillo
155	1315	2006	1.305211599	Morazán	Meanguera
156	1316	2006	0.035515205	Morazán	Osicala
157	1317	2006	6.420976169	Morazán	Perquín
158	1318	2006	0.076262357	Morazán	San Carlos
159	1319	2006	0.165738625	Morazán	San Fernando Mor
160	1301	2006	1.921073443	Morazán	San Francisco Gotera
161	1321	2006	0.017927186	Morazán	San Simón
162	1322	2006	0.080766991	Morazán	Sensembra
163	1323	2006	1.790051293	Morazán	Sociedad
164	1324	2006	0.090395791	Morazán	Torola
165	1325	2006	0.00928048	Morazán	Yamabal
166	1326	2006	0.104722461	Morazán	Yoloaiquín
167	1202	2006	2.457802869	San Miguel	Carolina
168	1205	2006	0.038325258	San Miguel	Chapeltique
169	1206	2006	2.712932708	San Miguel	Chinameca
170	1207	2006	2.003795443	San Miguel	Chirilagua
171	1203	2006	2.825567135	San Miguel	Ciudad Barrios
172	1204	2006	0.053839749	San Miguel	Comacarán
173	1208	2006	0.556968097	San Miguel	El Tránsito
174	1209	2006	2.031526003	San Miguel	Lolotique
175	1210	2006	3.123076946	San Miguel	Moncagua
176	1211	2006	2.337662331	San Miguel	Nueva Guadalupe
177	1212	2006	0.058991	San Miguel	Nuevo Edén de San Juan
178	1213	2006	2.504154109	San Miguel	Quelepa
179	1214	2006	1.938291018	San Miguel	San Antonio
180	1215	2006	0.041321826	San Miguel	San Gerardo
181	1216	2006	1.120508432	San Miguel	San Jorge
182	1217	2006	1.802861071	San Miguel	San Luis de la Reina
183	1201	2006	7.022772193	San Miguel	San Miguel
184	1218	2006	0.75963615	San Miguel	San Rafael
185	609	2006	6.317634785	San Salvador	Ilopango
186	610	2006	3.831453147	San Salvador	Mejicanos
187	611	2006	9.649308134	San Salvador	Nejapa
188	612	2006	6.409722801	San Salvador	Panchimalco
189	613	2006	5.366458192	San Salvador	Rosario de Mora
190	614	2006	6.987847882	San Salvador	San Marcos
191	615	2006	5.596914102	San Salvador	San Martín
192	601	2006	6.990905048	San Salvador	San Salvador
193	616	2006	8.348435842	San Salvador	Santiago Texacuangos
194	617	2006	9.584429879	San Salvador	Santo Tomás
195	618	2006	7.707873173	San Salvador	Soyapango
196	619	2006	3.340607459	San Salvador	Tonacatepeque
197	1002	2006	1.101027113	San Vicente	Apastepeque
198	1003	2006	0.062881444	San Vicente	Guadalupe
199	1004	2006	1.995063762	San Vicente	San Cayetano Istepeque
200	1005	2006	1.91753994	San Vicente	San Esteban Catarina
201	1006	2006	0.033069447	San Vicente	San Ildefonso
202	1007	2006	0.053640474	San Vicente	San Lorenzo
203	1008	2006	3.516926575	San Vicente	San Sebastián
204	1001	2006	1.901763413	San Vicente	San Vicente
205	1009	2006	1.930219355	San Vicente	Santa Clara
206	1010	2006	1.613036304	San Vicente	Santo Domingo
207	1011	2006	6.004137454	San Vicente	Tecoluca
208	1012	2006	2.877231759	San Vicente	Tepetitán
209	1013	2006	0.04952213	San Vicente	Verapaz
210	202	2006	5.321915158	Santa Ana	Candelaria de la Frontera
211	204	2006	5.999271013	Santa Ana	Chalchuapa
212	203	2006	4.896357653	Santa Ana	Coatepeque
213	205	2006	8.861881167	Santa Ana	El Congo
214	206	2006	3.74452182	Santa Ana	El Porvenir
215	207	2006	0.080166605	Santa Ana	Masahuat
216	208	2006	2.917572358	Santa Ana	Metapán
217	209	2006	6.110948614	Santa Ana	San Antonio Pajonal
218	210	2006	4.525432573	Santa Ana	San Sebastián Salitrillo
219	201	2006	7.943834392	Santa Ana	Santa Ana
220	211	2006	0.066251934	Santa Ana	Santa Rosa Guachipilín
221	212	2006	3.849679724	Santa Ana	Santiago de la Frontera
222	213	2006	1.685090303	Santa Ana	Texistepeque
223	302	2006	4.039648123	Sonsonate	Acajutla
224	303	2006	8.529235414	Sonsonate	Armenia
225	304	2006	3.397308726	Sonsonate	Caluco
226	305	2006	0.83555292	Sonsonate	Cuisnahuat
227	306	2006	2.868403822	Sonsonate	Izalco
228	307	2006	4.110358984	Sonsonate	Juayua
229	308	2006	5.430149805	Sonsonate	Nahuizalco
230	309	2006	13.55398715	Sonsonate	Nahulingo
231	310	2006	1.903051934	Sonsonate	Salcoatitán
232	311	2006	6.125632098	Sonsonate	San Antonio del Monte
233	312	2006	2.746452909	Sonsonate	San Julián
234	313	2006	0.034906622	Sonsonate	Santa Catarina Masahuat
235	314	2006	1.994391493	Sonsonate	Santa Isabel Ishuatán
236	315	2006	4.330694647	Sonsonate	Santo Domingo de Guzmán
237	301	2006	10.14856038	Sonsonate	Sonsonate
238	316	2006	1.257116895	Sonsonate	Sonzacate
239	1102	2006	3.435422978	Usulután	Alegría
240	1103	2006	1.141594097	Usulután	Berlín
241	1104	2006	0.105395753	Usulután	California
242	1105	2006	1.673148305	Usulután	Concepción Batres
243	1106	2006	1.491812807	Usulután	El Triunfo
244	1107	2006	4.898258841	Usulután	Ereguayquín
245	1108	2006	2.246939138	Usulután	Estanzuelas
246	1109	2006	4.048261222	Usulután	Jiquilisco
247	1110	2006	1.104815224	Usulután	Jucuapa
248	1111	2006	0.767813321	Usulután	Jucuarán
249	1112	2006	1.535196283	Usulután	Mercedes Umaña
250	1113	2006	0.028409445	Usulután	Nueva Granada
251	1114	2006	0.838639571	Usulután	Ozatlán
252	1115	2006	4.863906507	Usulután	Puerto El Triunfo
253	1116	2006	1.619184525	Usulután	San Agustín
254	1117	2006	0.056844358	Usulután	San Buenaventura
255	1118	2006	1.990334618	Usulután	San Dionisio
256	1119	2006	1.903598261	Usulután	San Francisco Javier
257	1120	2006	0.596715144	Usulután	Santa Elena
258	1121	2006	8.5831073	Usulután	Santa María
259	1122	2006	1.114072737	Usulután	Santiago de María
260	1123	2006	1.345104341	Usulután	Tecapán
261	1101	2006	4.55926801	Usulután	Usulután
1	1219	2007	0.964582126	San Miguel	Sesori
2	1220	2007	0.07837803	San Miguel	Uluazapa
3	602	2007	17.41132917	San Salvador	Aguilares
4	603	2007	10.05602424	San Salvador	Apopa
5	604	2007	6.631229879	San Salvador	Ayutuxtepeque
6	605	2007	13.254953	San Salvador	Cuscatancingo
7	606	2007	3.995368679	San Salvador	Delgado
8	607	2007	14.44767372	San Salvador	El Paisnal
9	608	2007	7.870842957	San Salvador	Guazapa
10	429	2007	8.535870982	Chalatenango	San Luis del Carmen
11	430	2007	0.059914616	Chalatenango	San Miguel de Mercedes
12	431	2007	0.01182683	Chalatenango	San Rafael
13	432	2007	0.051039222	Chalatenango	Santa Rita
14	433	2007	2.227358702	Chalatenango	Tejutla
15	702	2007	0.008431838	Cuscatlán	Candelaria
16	701	2007	7.557614805	Cuscatlán	Cojutepeque
17	703	2007	3.764855417	Cuscatlán	El Carmen
18	1406	2007	6.501807864	La Unión	El Carmen
19	704	2007	2.394971192	Cuscatlán	El Rosario
20	803	2007	1.803196636	La Paz	El Rosario
21	1308	2007	0.179590309	Morazán	El Rosario
22	705	2007	1.004230421	Cuscatlán	Monte San Juan
23	706	2007	2.832371497	Cuscatlán	Oratorio de Concepción
24	101	2007	3.713648644	Ahuachapán	Ahuachapán
25	102	2007	0.040025472	Ahuachapán	Apaneca
26	103	2007	7.749801131	Ahuachapán	Atiquizaya
27	104	2007	1.588649536	Ahuachapán	Concepción de Ataco
28	105	2007	3.71667876	Ahuachapán	El Refugio
29	106	2007	2.639321966	Ahuachapán	Guaymango
30	107	2007	4.555847551	Ahuachapán	Jujutla
31	108	2007	2.12031571	Ahuachapán	San Francisco Menéndez
32	109	2007	0.042887922	Ahuachapán	San Lorenzo Ahuachapan
33	110	2007	0.028001693	Ahuachapán	San Pedro Puxtla
34	111	2007	2.354431111	Ahuachapán	Tacuba
35	112	2007	3.353218315	Ahuachapán	Turín
36	902	2007	0.18258726	Cabañas	Cinquera
37	903	2007	1.598877337	Cabañas	Dolores
38	904	2007	16.2482294	Cabañas	Guacotecti
39	905	2007	5.369329261	Cabañas	Ilobasco
40	906	2007	1.529424131	Cabañas	Jutiapa
41	907	2007	1.302423597	Cabañas	San Isidro
42	1320	2007	0.060907717	Morazán	San Isidro
43	901	2007	4.964474033	Cabañas	Sensuntepeque
44	908	2007	1.455665301	Cabañas	Tejutepeque
45	909	2007	4.782294769	Cabañas	Victoria
46	402	2007	1.226748487	Chalatenango	Agua Caliente
47	403	2007	0.09506244	Chalatenango	Arcatao
48	404	2007	0.319973375	Chalatenango	Azacualpa
49	401	2007	2.741971086	Chalatenango	Chalatenango
50	406	2007	0.020316594	Chalatenango	Citalá
51	407	2007	0.050239919	Chalatenango	Comalapa
52	408	2007	0.047046322	Chalatenango	Concepción Quezaltepeque
53	409	2007	0.073668348	Chalatenango	Dulce Nombre de María
54	410	2007	0.016510402	Chalatenango	El Carrizal
55	411	2007	1.928502419	Chalatenango	El Paraíso
56	412	2007	0.100789567	Chalatenango	La Laguna
57	413	2007	0.03443431	Chalatenango	La Palma
58	414	2007	2.102172175	Chalatenango	La Reina
59	416	2007	0.405321171	Chalatenango	Las Vueltas
60	417	2007	4.506529398	Chalatenango	Nombre de Jesus
61	418	2007	4.207091098	Chalatenango	Nueva Concepción
62	419	2007	0.110554029	Chalatenango	Nueva Trinidad
63	420	2007	2.85801413	Chalatenango	Ojos de Agua
64	421	2007	0.191883787	Chalatenango	Potonico
65	422	2007	0.173168705	Chalatenango	San Antonio de la Cruz
66	423	2007	0.136318561	Chalatenango	San Antonio Los Ranchos
67	424	2007	0.140365191	Chalatenango	San Fernando
68	425	2007	0.536172187	Chalatenango	San Francisco Lempa
69	426	2007	0.055987829	Chalatenango	San Francisco Morazán
70	427	2007	1.19229525	Chalatenango	San Ignacio
71	428	2007	0.13546498	Chalatenango	San Isidro Labrador
72	405	2007	0.224813102	Chalatenango	San José Cancasque
73	415	2007	0.136842392	Chalatenango	San José Las Flores
74	707	2007	4.982653267	Cuscatlán	San Bartolomé Perulapía
75	708	2007	0.023919429	Cuscatlán	San Cristóbal
76	709	2007	2.165940478	Cuscatlán	San José Guayabal
77	710	2007	6.261537797	Cuscatlán	San Pedro Perulapán
78	711	2007	1.179930924	Cuscatlán	San Rafael Cedros
79	712	2007	1.625674857	Cuscatlán	San Ramón
80	713	2007	7.823977029	Cuscatlán	Santa Cruz Analquito
81	714	2007	0.857969157	Cuscatlán	Santa Cruz Michapa
82	715	2007	6.869182166	Cuscatlán	Suchitoto
83	716	2007	8.904014875	Cuscatlán	Tenancingo
84	502	2007	4.166447053	La Libertad	Antiguo Cuscatlán
85	506	2007	1.842793398	La Libertad	Chiltiupán
86	503	2007	4.6467245	La Libertad	Ciudad Arce
87	504	2007	11.13769019	La Libertad	Colón
88	505	2007	2.544808006	La Libertad	Comasagua
89	507	2007	3.469659429	La Libertad	Huizucar
90	508	2007	1.819921853	La Libertad	Jayaque
91	509	2007	0.066318053	La Libertad	Jicalapa
92	510	2007	10.00305186	La Libertad	La Libertad
93	501	2007	4.676286529	La Libertad	Nueva San Salvador
94	511	2007	0.033658559	La Libertad	Nuevo Cuscatlán
95	512	2007	8.888909022	La Libertad	Opico
96	513	2007	17.29201894	La Libertad	Quezaltepeque
97	514	2007	13.01966588	La Libertad	Sacacoyo
98	515	2007	0.741363358	La Libertad	San José Villanueva
99	516	2007	8.235828395	La Libertad	San Matías
100	517	2007	4.439536974	La Libertad	San Pablo Tacachico
101	518	2007	6.07060963	La Libertad	Talnique
102	519	2007	2.968721044	La Libertad	Tamanique
103	520	2007	2.45638862	La Libertad	Teotepeque
104	521	2007	8.386054233	La Libertad	Tepecoyo
105	522	2007	6.668558194	La Libertad	Zaragoza
106	802	2007	1.834482643	La Paz	Cuyultitán
107	804	2007	0.162817426	La Paz	Jerusalén
108	805	2007	16.05815496	La Paz	Mercedes La Ceiba
109	806	2007	6.435863641	La Paz	Olocuilta
110	807	2007	0.046835006	La Paz	Paraíso de Osorio
111	808	2007	4.734767531	La Paz	San Antonio Masahuat
112	809	2007	0.101139677	La Paz	San Emigdio
113	810	2007	0.031005292	La Paz	San Francisco Chinameca
114	811	2007	5.226673116	La Paz	San Juan Nonualco
115	812	2007	5.228692707	La Paz	San Juan Talpa
116	813	2007	0.030425136	La Paz	San Juan Tepezontes
117	815	2007	3.438268117	La Paz	San Luis La Herradura
118	814	2007	4.620771376	La Paz	San Luis Talpa
119	816	2007	0.016820391	La Paz	San Miguel Tepezontes
120	817	2007	4.729602576	La Paz	San Pedro Masahuat
121	818	2007	1.117350248	La Paz	San Pedro Nonualco
122	819	2007	4.100458672	La Paz	San Rafael Obrajuelo
123	820	2007	0.009474603	La Paz	Santa María Ostuma
124	821	2007	2.512886993	La Paz	Santiago Nonualco
125	822	2007	2.674271	La Paz	Tapalhuaca
126	801	2007	5.775735756	La Paz	Zacatecoluca
127	1402	2007	2.76541806	La Unión	Anamorós
128	1403	2007	11.94396977	La Unión	Bolívar
129	1404	2007	0.045960796	La Unión	Concepción de Oriente
130	1405	2007	1.613744994	La Unión	Conchagua
131	1407	2007	1.570985929	La Unión	El Sauce
132	1408	2007	2.658637187	La Unión	Intipucá
133	1401	2007	6.470750055	La Unión	La Unión
134	1409	2007	0.025686602	La Unión	Lislique
135	1411	2007	4.171127339	La Unión	Nueva Esparta
136	1412	2007	2.461252059	La Unión	Pasaquina
137	1413	2007	5.181228414	La Unión	Polorós
138	1414	2007	2.856135883	La Unión	San Alejo
139	1415	2007	0.063075937	La Unión	San José
140	1416	2007	2.896425558	La Unión	Santa Rosa de Lima
141	1417	2007	1.516026516	La Unión	Yayantique
142	1418	2007	10.33023598	La Unión	Yucuaiquín
143	1302	2007	0.104599412	Morazán	Arambala
144	1303	2007	0.920165889	Morazán	Cacaopera
145	1305	2007	2.092176895	Morazán	Chilanga
146	1304	2007	1.308136685	Morazán	Corinto
147	1306	2007	3.979919537	Morazán	Delicias de Concepción
148	1307	2007	5.273553179	Morazán	El Divisadero
149	1309	2007	0.094548556	Morazán	Gualococti
150	1310	2007	2.590873358	Morazán	Guatajiagua
151	1311	2007	4.78999592	Morazán	Joateca
152	1312	2007	0.111230882	Morazán	Jocoaitique
153	1313	2007	5.997925297	Morazán	Jocoro
154	1314	2007	2.060787007	Morazán	Lolotiquillo
155	1315	2007	1.295352678	Morazán	Meanguera
156	1316	2007	1.150630587	Morazán	Osicala
157	1317	2007	0.103807101	Morazán	Perquín
158	1318	2007	4.8632199	Morazán	San Carlos
159	1319	2007	0.048112464	Morazán	San Fernando Mor
160	1301	2007	6.658699546	Morazán	San Francisco Gotera
161	1321	2007	0.015546263	Morazán	San Simón
162	1322	2007	0.083068194	Morazán	Sensembra
163	1323	2007	1.769535141	Morazán	Sociedad
164	1324	2007	3.341753484	Morazán	Torola
165	1325	2007	2.355466273	Morazán	Yamabal
166	1326	2007	0.049149225	Morazán	Yoloaiquín
167	1202	2007	0.033619955	San Miguel	Carolina
168	1205	2007	2.808262135	San Miguel	Chapeltique
169	1206	2007	0.453129791	San Miguel	Chinameca
170	1207	2007	1.5121024	San Miguel	Chirilagua
171	1203	2007	6.059958256	San Miguel	Ciudad Barrios
172	1204	2007	6.32891452	San Miguel	Comacarán
173	1208	2007	3.284065466	San Miguel	El Tránsito
174	1209	2007	2.025560229	San Miguel	Lolotique
175	1210	2007	3.980099052	San Miguel	Moncagua
176	1211	2007	0.03453364	San Miguel	Nueva Guadalupe
177	1212	2007	5.002578667	San Miguel	Nuevo Edén de San Juan
178	1213	2007	0.018769608	San Miguel	Quelepa
179	1214	2007	0.042585956	San Miguel	San Antonio
180	1215	2007	1.707076771	San Miguel	San Gerardo
181	1216	2007	3.323439224	San Miguel	San Jorge
182	1217	2007	1.822741081	San Miguel	San Luis de la Reina
183	1201	2007	9.295054627	San Miguel	San Miguel
184	1218	2007	1.520292068	San Miguel	San Rafael
185	609	2007	7.223309987	San Salvador	Ilopango
186	610	2007	5.614817579	San Salvador	Mejicanos
187	611	2007	11.21522542	San Salvador	Nejapa
188	612	2007	3.881457369	San Salvador	Panchimalco
189	613	2007	3.523947639	San Salvador	Rosario de Mora
190	614	2007	6.65208558	San Salvador	San Marcos
191	615	2007	11.00056472	San Salvador	San Martín
192	601	2007	10.40937743	San Salvador	San Salvador
193	616	2007	4.130693308	San Salvador	Santiago Texacuangos
194	617	2007	7.503450607	San Salvador	Santo Tomás
195	618	2007	8.119426587	San Salvador	Soyapango
196	619	2007	8.252735963	San Salvador	Tonacatepeque
197	1002	2007	2.184604106	San Vicente	Apastepeque
198	1003	2007	0.039956681	San Vicente	Guadalupe
199	1004	2007	2.025924072	San Vicente	San Cayetano Istepeque
200	1005	2007	1.820101452	San Vicente	San Esteban Catarina
201	1006	2007	1.292353084	San Vicente	San Ildefonso
202	1007	2007	0.02969236	San Vicente	San Lorenzo
203	1008	2007	6.264808413	San Vicente	San Sebastián
204	1001	2007	5.641338346	San Vicente	San Vicente
205	1009	2007	5.632032368	San Vicente	Santa Clara
206	1010	2007	0.03689141	San Vicente	Santo Domingo
207	1011	2007	5.030179048	San Vicente	Tecoluca
208	1012	2007	8.305807338	San Vicente	Tepetitán
209	1013	2007	0.037444056	San Vicente	Verapaz
210	202	2007	3.093942385	Santa Ana	Candelaria de la Frontera
211	204	2007	9.59242318	Santa Ana	Chalchuapa
212	203	2007	3.266841896	Santa Ana	Coatepeque
213	205	2007	4.550436532	Santa Ana	El Congo
214	206	2007	3.644480754	Santa Ana	El Porvenir
215	207	2007	0.100045092	Santa Ana	Masahuat
216	208	2007	4.070653153	Santa Ana	Metapán
217	209	2007	9.263935526	Santa Ana	San Antonio Pajonal
218	210	2007	11.32181886	Santa Ana	San Sebastián Salitrillo
219	201	2007	9.331731702	Santa Ana	Santa Ana
220	211	2007	0.051629931	Santa Ana	Santa Rosa Guachipilín
221	212	2007	0.066886096	Santa Ana	Santiago de la Frontera
222	213	2007	3.360253956	Santa Ana	Texistepeque
223	302	2007	8.787365023	Sonsonate	Acajutla
224	303	2007	6.596632517	Sonsonate	Armenia
225	304	2007	2.207022377	Sonsonate	Caluco
226	305	2007	0.806111361	Sonsonate	Cuisnahuat
227	306	2007	3.103923108	Sonsonate	Izalco
228	307	2007	2.461649985	Sonsonate	Juayua
229	308	2007	6.524462709	Sonsonate	Nahuizalco
230	309	2007	14.42229686	Sonsonate	Nahulingo
231	310	2007	0.050246469	Sonsonate	Salcoatitán
232	311	2007	5.956269251	Sonsonate	San Antonio del Monte
233	312	2007	3.224672199	Sonsonate	San Julián
234	313	2007	0.007212046	Sonsonate	Santa Catarina Masahuat
235	314	2007	1.972252817	Sonsonate	Santa Isabel Ishuatán
236	315	2007	4.288765241	Sonsonate	Santo Domingo de Guzmán
237	301	2007	12.86257905	Sonsonate	Sonsonate
238	316	2007	6.408480313	Sonsonate	Sonzacate
239	1102	2007	5.128843126	Usulután	Alegría
240	1103	2007	3.390236531	Usulután	Berlín
241	1104	2007	0.065775752	Usulután	California
242	1105	2007	2.472608422	Usulután	Concepción Batres
243	1106	2007	5.83996387	Usulután	El Triunfo
244	1107	2007	8.188785937	Usulután	Ereguayquín
245	1108	2007	1.141433821	Usulután	Estanzuelas
246	1109	2007	5.447419045	Usulután	Jiquilisco
247	1110	2007	6.52044901	Usulután	Jucuapa
248	1111	2007	1.513495511	Usulután	Jucuarán
249	1112	2007	0.776240383	Usulután	Mercedes Umaña
250	1113	2007	0.016619612	Usulután	Nueva Granada
251	1114	2007	0.813141255	Usulután	Ozatlán
252	1115	2007	3.027523922	Usulután	Puerto El Triunfo
253	1116	2007	1.582174542	Usulután	San Agustín
254	1117	2007	6.383497378	Usulután	San Buenaventura
255	1118	2007	2.105229415	Usulután	San Dionisio
256	1119	2007	1.86278223	Usulután	San Francisco Javier
257	1120	2007	0.591424476	Usulután	Santa Elena
258	1121	2007	2.816295342	Usulután	Santa María
259	1122	2007	2.206973527	Usulután	Santiago de María
260	1123	2007	1.351967467	Usulután	Tecapán
261	1101	2007	4.24737282	Usulután	Usulután
1	1219	2008	0.030112907	San Miguel	Sesori
2	1220	2008	0.074750516	San Miguel	Uluazapa
3	602	2008	3.858836708	San Salvador	Aguilares
4	603	2008	7.802430713	San Salvador	Apopa
5	604	2008	5.410205721	San Salvador	Ayutuxtepeque
6	605	2008	5.697573045	San Salvador	Cuscatancingo
7	606	2008	4.711478646	San Salvador	Delgado
8	607	2008	8.237529238	San Salvador	El Paisnal
9	608	2008	7.132039407	San Salvador	Guazapa
10	429	2008	0.247340308	Chalatenango	San Luis del Carmen
11	430	2008	0.153605201	Chalatenango	San Miguel de Mercedes
12	431	2008	2.376952762	Chalatenango	San Rafael
13	432	2008	0.043749054	Chalatenango	Santa Rita
14	433	2008	2.859698653	Chalatenango	Tejutla
15	702	2008	2.978848574	Cuscatlán	Candelaria
16	701	2008	9.61106525	Cuscatlán	Cojutepeque
17	703	2008	5.175113175	Cuscatlán	El Carmen
18	1406	2008	3.784989834	La Unión	El Carmen
19	704	2008	0.08259956	Cuscatlán	El Rosario
20	803	2008	5.148288274	La Paz	El Rosario
21	1308	2008	0.268673958	Morazán	El Rosario
22	705	2008	3.882943175	Cuscatlán	Monte San Juan
23	706	2008	0.044831051	Cuscatlán	Oratorio de Concepción
24	101	2008	2.14289935	Ahuachapán	Ahuachapán
25	102	2008	3.598450676	Ahuachapán	Apaneca
26	103	2008	5.347304513	Ahuachapán	Atiquizaya
27	104	2008	3.156844635	Ahuachapán	Concepción de Ataco
28	105	2008	5.958759559	Ahuachapán	El Refugio
29	106	2008	0.537751752	Ahuachapán	Guaymango
30	107	2008	2.087895457	Ahuachapán	Jujutla
31	108	2008	2.095235623	Ahuachapán	San Francisco Menéndez
32	109	2008	2.180655524	Ahuachapán	San Lorenzo Ahuachapan
33	110	2008	1.304875144	Ahuachapán	San Pedro Puxtla
34	111	2008	3.313976191	Ahuachapán	Tacuba
35	112	2008	5.478049531	Ahuachapán	Turín
36	902	2008	0.166564746	Cabañas	Cinquera
37	903	2008	1.520445506	Cabañas	Dolores
38	904	2008	6.675596937	Cabañas	Guacotecti
39	905	2008	2.556920437	Cabañas	Ilobasco
40	906	2008	0.026470311	Cabañas	Jutiapa
41	907	2008	2.450598235	Cabañas	San Isidro
42	1320	2008	0.118206757	Morazán	San Isidro
43	901	2008	6.235236091	Cabañas	Sensuntepeque
44	908	2008	2.625024261	Cabañas	Tejutepeque
45	909	2008	1.501821422	Cabañas	Victoria
46	402	2008	5.879841156	Chalatenango	Agua Caliente
47	403	2008	3.390670854	Chalatenango	Arcatao
48	404	2008	0.329511003	Chalatenango	Azacualpa
49	401	2008	3.301171215	Chalatenango	Chalatenango
50	406	2008	7.089041974	Chalatenango	Citalá
51	407	2008	3.308137001	Chalatenango	Comalapa
52	408	2008	1.553483303	Chalatenango	Concepción Quezaltepeque
53	409	2008	3.909982269	Chalatenango	Dulce Nombre de María
54	410	2008	0.095570241	Chalatenango	El Carrizal
55	411	2008	2.747219763	Chalatenango	El Paraíso
56	412	2008	0.039002602	Chalatenango	La Laguna
57	413	2008	0.032825655	Chalatenango	La Palma
58	414	2008	2.036833866	Chalatenango	La Reina
59	416	2008	0.202530582	Chalatenango	Las Vueltas
60	417	2008	2.211290727	Chalatenango	Nombre de Jesus
61	418	2008	7.410729895	Chalatenango	Nueva Concepción
62	419	2008	0.183184942	Chalatenango	Nueva Trinidad
63	420	2008	0.142169051	Chalatenango	Ojos de Agua
64	421	2008	0.143148603	Chalatenango	Potonico
65	422	2008	5.452231863	Chalatenango	San Antonio de la Cruz
66	423	2008	0.165300928	Chalatenango	San Antonio Los Ranchos
67	424	2008	0.114833482	Chalatenango	San Fernando
68	425	2008	0.383902002	Chalatenango	San Francisco Lempa
69	426	2008	2.553949227	Chalatenango	San Francisco Morazán
70	427	2008	1.14592968	Chalatenango	San Ignacio
71	428	2008	0.123198835	Chalatenango	San Isidro Labrador
72	405	2008	0.129414154	Chalatenango	San José Cancasque
73	415	2008	0.148326427	Chalatenango	San José Las Flores
74	707	2008	2.481989923	Cuscatlán	San Bartolomé Perulapía
75	708	2008	1.199122119	Cuscatlán	San Cristóbal
76	709	2008	1.113211832	Cuscatlán	San José Guayabal
77	710	2008	5.726440961	Cuscatlán	San Pedro Perulapán
78	711	2008	0.585577063	Cuscatlán	San Rafael Cedros
79	712	2008	3.196078088	Cuscatlán	San Ramón
80	713	2008	0.081257389	Cuscatlán	Santa Cruz Analquito
81	714	2008	2.516674532	Cuscatlán	Santa Cruz Michapa
82	715	2008	4.872403415	Cuscatlán	Suchitoto
83	716	2008	7.469064833	Cuscatlán	Tenancingo
84	502	2008	1.637311744	La Libertad	Antiguo Cuscatlán
85	506	2008	4.306772837	La Libertad	Chiltiupán
86	503	2008	6.735594348	La Libertad	Ciudad Arce
87	504	2008	12.77453004	La Libertad	Colón
88	505	2008	3.175764531	La Libertad	Comasagua
89	507	2008	3.227989778	La Libertad	Huizucar
90	508	2008	7.607013648	La Libertad	Jayaque
91	509	2008	1.837848888	La Libertad	Jicalapa
92	510	2008	9.546374626	La Libertad	La Libertad
93	501	2008	2.742618479	La Libertad	Nueva San Salvador
94	511	2008	4.035947179	La Libertad	Nuevo Cuscatlán
95	512	2008	8.224805801	La Libertad	Opico
96	513	2008	14.35449486	La Libertad	Quezaltepeque
97	514	2008	17.24931824	La Libertad	Sacacoyo
98	515	2008	5.38598005	La Libertad	San José Villanueva
99	516	2008	5.130198257	La Libertad	San Matías
100	517	2008	3.678096502	La Libertad	San Pablo Tacachico
101	518	2008	4.533860492	La Libertad	Talnique
102	519	2008	2.752087877	La Libertad	Tamanique
103	520	2008	3.798795834	La Libertad	Teotepeque
104	521	2008	3.927538155	La Libertad	Tepecoyo
105	522	2008	4.038669831	La Libertad	Zaragoza
106	802	2008	0.055954011	La Paz	Cuyultitán
107	804	2008	3.893615537	La Paz	Jerusalén
108	805	2008	0.304893813	La Paz	Mercedes La Ceiba
109	806	2008	2.621244243	La Paz	Olocuilta
110	807	2008	0.06073806	La Paz	Paraíso de Osorio
111	808	2008	0.070953549	La Paz	San Antonio Masahuat
112	809	2008	3.564919198	La Paz	San Emigdio
113	810	2008	1.341461677	La Paz	San Francisco Chinameca
114	811	2008	4.525752202	La Paz	San Juan Nonualco
115	812	2008	7.624659628	La Paz	San Juan Talpa
116	813	2008	0.042146139	La Paz	San Juan Tepezontes
117	815	2008	1.442836068	La Paz	San Luis La Herradura
118	814	2008	3.079708605	La Paz	San Luis Talpa
119	816	2008	0.093702142	La Paz	San Miguel Tepezontes
120	817	2008	2.677384649	La Paz	San Pedro Masahuat
121	818	2008	0.035745155	La Paz	San Pedro Nonualco
122	819	2008	0.039137817	La Paz	San Rafael Obrajuelo
123	820	2008	1.661971834	La Paz	Santa María Ostuma
124	821	2008	2.696761562	La Paz	Santiago Nonualco
125	822	2008	5.197276393	La Paz	Tapalhuaca
126	801	2008	7.727010367	La Paz	Zacatecoluca
127	1402	2008	2.577673536	La Unión	Anamorós
128	1403	2008	0.060831803	La Unión	Bolívar
129	1404	2008	3.44130961	La Unión	Concepción de Oriente
130	1405	2008	2.212342154	La Unión	Conchagua
131	1407	2008	4.315105418	La Unión	El Sauce
132	1408	2008	8.582263947	La Unión	Intipucá
133	1401	2008	4.367669226	La Unión	La Unión
134	1409	2008	4.139488382	La Unión	Lislique
135	1411	2008	1.951176848	La Unión	Nueva Esparta
136	1412	2008	1.157956724	La Unión	Pasaquina
137	1413	2008	1.94164912	La Unión	Polorós
138	1414	2008	1.602165581	La Unión	San Alejo
139	1415	2008	0.081547364	La Unión	San José
140	1416	2008	2.334273081	La Unión	Santa Rosa de Lima
141	1417	2008	0.037198713	La Unión	Yayantique
142	1418	2008	2.750895744	La Unión	Yucuaiquín
143	1302	2008	0.214513841	Morazán	Arambala
144	1303	2008	2.518575522	Morazán	Cacaopera
145	1305	2008	0.972635668	Morazán	Chilanga
146	1304	2008	4.72210442	Morazán	Corinto
147	1306	2008	0.032135317	Morazán	Delicias de Concepción
148	1307	2008	0.05349359	Morazán	El Divisadero
149	1309	2008	2.529083085	Morazán	Gualococti
150	1310	2008	2.323660181	Morazán	Guatajiagua
151	1311	2008	0.063645267	Morazán	Joateca
152	1312	2008	3.216784914	Morazán	Jocoaitique
153	1313	2008	0.039313304	Morazán	Jocoro
154	1314	2008	3.716047788	Morazán	Lolotiquillo
155	1315	2008	0.03383271	Morazán	Meanguera
156	1316	2008	4.069021658	Morazán	Osicala
157	1317	2008	2.938903696	Morazán	Perquín
158	1318	2008	0.086100055	Morazán	San Carlos
159	1319	2008	0.170739285	Morazán	San Fernando Mor
160	1301	2008	2.97206689	Morazán	San Francisco Gotera
161	1321	2008	1.781626473	Morazán	San Simón
162	1322	2008	0.100161294	Morazán	Sensembra
163	1323	2008	1.614176169	Morazán	Sociedad
164	1324	2008	0.135219488	Morazán	Torola
165	1325	2008	0.061406435	Morazán	Yamabal
166	1326	2008	0.065394463	Morazán	Yoloaiquín
167	1202	2008	3.444233904	San Miguel	Carolina
168	1205	2008	4.398954569	San Miguel	Chapeltique
169	1206	2008	4.217221622	San Miguel	Chinameca
170	1207	2008	3.313256655	San Miguel	Chirilagua
171	1203	2008	4.499767575	San Miguel	Ciudad Barrios
172	1204	2008	3.031174371	San Miguel	Comacarán
173	1208	2008	4.602718134	San Miguel	El Tránsito
174	1209	2008	3.142722097	San Miguel	Lolotique
175	1210	2008	3.294220419	San Miguel	Moncagua
176	1211	2008	1.062477582	San Miguel	Nueva Guadalupe
177	1212	2008	0.0833657	San Miguel	Nuevo Edén de San Juan
178	1213	2008	11.60627333	San Miguel	Quelepa
179	1214	2008	0.051559818	San Miguel	San Antonio
180	1215	2008	1.588894066	San Miguel	San Gerardo
181	1216	2008	3.135536822	San Miguel	San Jorge
182	1217	2008	0.026142552	San Miguel	San Luis de la Reina
183	1201	2008	6.451323306	San Miguel	San Miguel
184	1218	2008	2.12957744	San Miguel	San Rafael
185	609	2008	6.483073862	San Salvador	Ilopango
186	610	2008	3.972015426	San Salvador	Mejicanos
187	611	2008	6.487267447	San Salvador	Nejapa
188	612	2008	5.288404083	San Salvador	Panchimalco
189	613	2008	14.22381216	San Salvador	Rosario de Mora
190	614	2008	5.176349887	San Salvador	San Marcos
191	615	2008	7.583301099	San Salvador	San Martín
192	601	2008	7.25096508	San Salvador	San Salvador
193	616	2008	6.07851653	San Salvador	Santiago Texacuangos
194	617	2008	3.943080469	San Salvador	Santo Tomás
195	618	2008	5.160662	San Salvador	Soyapango
196	619	2008	5.611820814	San Salvador	Tonacatepeque
197	1002	2008	4.734660576	San Vicente	Apastepeque
198	1003	2008	5.313577157	San Vicente	Guadalupe
199	1004	2008	3.80999473	San Vicente	San Cayetano Istepeque
200	1005	2008	3.439901104	San Vicente	San Esteban Catarina
201	1006	2008	1.279036824	San Vicente	San Ildefonso
202	1007	2008	0.071062887	San Vicente	San Lorenzo
203	1008	2008	6.034528545	San Vicente	San Sebastián
204	1001	2008	3.256957747	San Vicente	San Vicente
205	1009	2008	1.872309389	San Vicente	Santa Clara
206	1010	2008	3.018744137	San Vicente	Santo Domingo
207	1011	2008	4.841215239	San Vicente	Tecoluca
208	1012	2008	0.068568243	San Vicente	Tepetitán
209	1013	2008	1.573650418	San Vicente	Verapaz
210	202	2008	3.748351956	Santa Ana	Candelaria de la Frontera
211	204	2008	7.884631391	Santa Ana	Chalchuapa
212	203	2008	3.609221761	Santa Ana	Coatepeque
213	205	2008	7.3679002	Santa Ana	El Congo
214	206	2008	4.599627054	Santa Ana	El Porvenir
215	207	2008	2.929412439	Santa Ana	Masahuat
216	208	2008	3.042719224	Santa Ana	Metapán
217	209	2008	0.060670414	Santa Ana	San Antonio Pajonal
218	210	2008	13.35438502	Santa Ana	San Sebastián Salitrillo
219	201	2008	7.701211028	Santa Ana	Santa Ana
220	211	2008	3.945194495	Santa Ana	Santa Rosa Guachipilín
221	212	2008	1.857732013	Santa Ana	Santiago de la Frontera
222	213	2008	3.209937148	Santa Ana	Texistepeque
223	302	2008	10.8948638	Sonsonate	Acajutla
224	303	2008	9.697039633	Sonsonate	Armenia
225	304	2008	4.237710441	Sonsonate	Caluco
226	305	2008	2.306748705	Sonsonate	Cuisnahuat
227	306	2008	3.123093815	Sonsonate	Izalco
228	307	2008	4.354380692	Sonsonate	Juayua
229	308	2008	7.275076729	Sonsonate	Nahuizalco
230	309	2008	13.88113223	Sonsonate	Nahulingo
231	310	2008	0.023201816	Sonsonate	Salcoatitán
232	311	2008	3.877793894	Sonsonate	San Antonio del Monte
233	312	2008	1.568029489	Sonsonate	San Julián
234	313	2008	0.97913114	Sonsonate	Santa Catarina Masahuat
235	314	2008	1.906650474	Sonsonate	Santa Isabel Ishuatán
236	315	2008	0.049890077	Sonsonate	Santo Domingo de Guzmán
237	301	2008	14.12266624	Sonsonate	Sonsonate
238	316	2008	13.12615376	Sonsonate	Sonzacate
239	1102	2008	4.187277763	Usulután	Alegría
240	1103	2008	2.794734819	Usulután	Berlín
241	1104	2008	0.145919194	Usulután	California
242	1105	2008	2.445516216	Usulután	Concepción Batres
243	1106	2008	0.040299312	Usulután	El Triunfo
244	1107	2008	3.253144454	Usulután	Ereguayquín
245	1108	2008	2.199275608	Usulután	Estanzuelas
246	1109	2008	3.686801853	Usulután	Jiquilisco
247	1110	2008	5.288762711	Usulután	Jucuapa
248	1111	2008	0.749466807	Usulután	Jucuarán
249	1112	2008	0.760353857	Usulután	Mercedes Umaña
250	1113	2008	0.063415263	Usulután	Nueva Granada
251	1114	2008	2.359103487	Usulután	Ozatlán
252	1115	2008	3.511212338	Usulután	Puerto El Triunfo
253	1116	2008	0.035099734	Usulután	San Agustín
254	1117	2008	2.116070114	Usulután	San Buenaventura
255	1118	2008	3.996053234	Usulután	San Dionisio
256	1119	2008	0.077012701	Usulután	San Francisco Javier
257	1120	2008	0.579371566	Usulután	Santa Elena
258	1121	2008	4.50107773	Usulután	Santa María
259	1122	2008	3.232119669	Usulután	Santiago de María
260	1123	2008	1.309072114	Usulután	Tecapán
261	1101	2008	3.724065005	Usulután	Usulután
1	1219	2009	0.00581779	San Miguel	Sesori
2	1220	2009	0.169068171	San Miguel	Uluazapa
3	602	2009	7.259552049	San Salvador	Aguilares
4	603	2009	10.60147118	San Salvador	Apopa
5	604	2009	6.554099059	San Salvador	Ayutuxtepeque
6	605	2009	9.510700018	San Salvador	Cuscatancingo
7	606	2009	7.852678023	San Salvador	Delgado
8	607	2009	7.02942868	San Salvador	El Paisnal
9	608	2009	11.01940457	San Salvador	Guazapa
10	429	2009	0.075907007	Chalatenango	San Luis del Carmen
11	430	2009	0.165747173	Chalatenango	San Miguel de Mercedes
12	431	2009	0.053228478	Chalatenango	San Rafael
13	432	2009	1.624932186	Chalatenango	Santa Rita
14	433	2009	9.860522636	Chalatenango	Tejutla
15	702	2009	2.937259397	Cuscatlán	Candelaria
16	701	2009	4.845462732	Cuscatlán	Cojutepeque
17	703	2009	2.927971097	Cuscatlán	El Carmen
18	1406	2009	5.286438836	La Unión	El Carmen
19	704	2009	0.056288614	Cuscatlán	El Rosario
20	803	2009	5.037661847	La Paz	El Rosario
21	1308	2009	7.088048438	Morazán	El Rosario
22	705	2009	4.783974113	Cuscatlán	Monte San Juan
23	706	2009	0.023045451	Cuscatlán	Oratorio de Concepción
24	101	2009	3.992358736	Ahuachapán	Ahuachapán
25	102	2009	4.811377222	Ahuachapán	Apaneca
26	103	2009	10.71672426	Ahuachapán	Atiquizaya
27	104	2009	2.376054992	Ahuachapán	Concepción de Ataco
28	105	2009	4.642682752	Ahuachapán	El Refugio
29	106	2009	1.054768371	Ahuachapán	Guaymango
30	107	2009	4.164462352	Ahuachapán	Jujutla
31	108	2009	6.914225664	Ahuachapán	San Francisco Menéndez
32	109	2009	4.306424869	Ahuachapán	San Lorenzo Ahuachapan
33	110	2009	1.316639651	Ahuachapán	San Pedro Puxtla
34	111	2009	4.961708768	Ahuachapán	Tacuba
35	112	2009	2.185408272	Ahuachapán	Turín
36	902	2009	6.684518114	Cabañas	Cinquera
37	903	2009	0.013321111	Cabañas	Dolores
38	904	2009	11.42373049	Cabañas	Guacotecti
39	905	2009	3.71456857	Cabañas	Ilobasco
40	906	2009	1.489916479	Cabañas	Jutiapa
41	907	2009	3.638098786	Cabañas	San Isidro
42	1320	2009	0.040177272	Morazán	San Isidro
43	901	2009	4.604919988	Cabañas	Sensuntepeque
44	908	2009	7.789725349	Cabañas	Tejutepeque
45	909	2009	3.000439877	Cabañas	Victoria
46	402	2009	5.880016463	Chalatenango	Agua Caliente
47	403	2009	0.097168136	Chalatenango	Arcatao
48	404	2009	17.57175706	Chalatenango	Azacualpa
49	401	2009	3.928647618	Chalatenango	Chalatenango
50	406	2009	0.050281837	Chalatenango	Citalá
51	407	2009	3.304295292	Chalatenango	Comalapa
52	408	2009	1.529159549	Chalatenango	Concepción Quezaltepeque
53	409	2009	1.966127366	Chalatenango	Dulce Nombre de María
54	410	2009	4.03313974	Chalatenango	El Carrizal
55	411	2009	5.350464574	Chalatenango	El Paraíso
56	412	2009	0.058856616	Chalatenango	La Laguna
57	413	2009	0.811763491	Chalatenango	La Palma
58	414	2009	1.021388971	Chalatenango	La Reina
59	416	2009	0.421795903	Chalatenango	Las Vueltas
60	417	2009	6.53409042	Chalatenango	Nombre de Jesus
61	418	2009	5.017405745	Chalatenango	Nueva Concepción
62	419	2009	0.103252091	Chalatenango	Nueva Trinidad
63	420	2009	5.369848501	Chalatenango	Ojos de Agua
64	421	2009	0.265265501	Chalatenango	Potonico
65	422	2009	10.85729302	Chalatenango	San Antonio de la Cruz
66	423	2009	0.211577449	Chalatenango	San Antonio Los Ranchos
67	424	2009	0.114213769	Chalatenango	San Fernando
68	425	2009	0.17022091	Chalatenango	San Francisco Lempa
69	426	2009	0.073194238	Chalatenango	San Francisco Morazán
70	427	2009	4.429498754	Chalatenango	San Ignacio
71	428	2009	0.079129755	Chalatenango	San Isidro Labrador
72	405	2009	0.159908497	Chalatenango	San José Cancasque
73	415	2009	0.170047243	Chalatenango	San José Las Flores
74	707	2009	8.409221478	Cuscatlán	San Bartolomé Perulapía
75	708	2009	0.034576738	Cuscatlán	San Cristóbal
76	709	2009	2.18703993	Cuscatlán	San José Guayabal
77	710	2009	4.545019219	Cuscatlán	San Pedro Perulapán
78	711	2009	3.936735429	Cuscatlán	San Rafael Cedros
79	712	2009	4.629490952	Cuscatlán	San Ramón
80	713	2009	0.152452547	Cuscatlán	Santa Cruz Analquito
81	714	2009	4.875605124	Cuscatlán	Santa Cruz Michapa
82	715	2009	6.911595763	Cuscatlán	Suchitoto
83	716	2009	7.477666977	Cuscatlán	Tenancingo
84	502	2009	2.686160731	La Libertad	Antiguo Cuscatlán
85	506	2009	5.17704843	La Libertad	Chiltiupán
86	503	2009	9.403164558	La Libertad	Ciudad Arce
87	504	2009	15.86234284	La Libertad	Colón
88	505	2009	7.11798147	La Libertad	Comasagua
89	507	2009	7.042001132	La Libertad	Huizucar
90	508	2009	16.06260666	La Libertad	Jayaque
91	509	2009	1.848417538	La Libertad	Jicalapa
92	510	2009	7.225344529	La Libertad	La Libertad
93	501	2009	2.591591331	La Libertad	Nueva San Salvador
94	511	2009	6.59758567	La Libertad	Nuevo Cuscatlán
95	512	2009	10.42321073	La Libertad	Opico
96	513	2009	15.83234587	La Libertad	Quezaltepeque
97	514	2009	29.02793205	La Libertad	Sacacoyo
98	515	2009	2.662046637	La Libertad	San José Villanueva
99	516	2009	14.18455096	La Libertad	San Matías
100	517	2009	1.851119418	La Libertad	San Pablo Tacachico
101	518	2009	23.56197718	La Libertad	Talnique
102	519	2009	4.119005734	La Libertad	Tamanique
103	520	2009	1.542787907	La Libertad	Teotepeque
104	521	2009	5.234098632	La Libertad	Tepecoyo
105	522	2009	8.663125313	La Libertad	Zaragoza
106	802	2009	5.157978528	La Paz	Cuyultitán
107	804	2009	0.113615153	La Paz	Jerusalén
108	805	2009	0.267798454	La Paz	Mercedes La Ceiba
109	806	2009	3.85825355	La Paz	Olocuilta
110	807	2009	0.069343608	La Paz	Paraíso de Osorio
111	808	2009	0.03147455	La Paz	San Antonio Masahuat
112	809	2009	3.539581358	La Paz	San Emigdio
113	810	2009	0.019955673	La Paz	San Francisco Chinameca
114	811	2009	2.270430898	La Paz	San Juan Nonualco
115	812	2009	8.919961584	La Paz	San Juan Talpa
116	813	2009	0.115090962	La Paz	San Juan Tepezontes
117	815	2009	2.386407554	La Paz	San Luis La Herradura
118	814	2009	3.862420295	La Paz	San Luis Talpa
119	816	2009	1.971829139	La Paz	San Miguel Tepezontes
120	817	2009	9.468778835	La Paz	San Pedro Masahuat
121	818	2009	3.223867498	La Paz	San Pedro Nonualco
122	819	2009	13.78871989	La Paz	San Rafael Obrajuelo
123	820	2009	1.722044755	La Paz	Santa María Ostuma
124	821	2009	4.636231975	La Paz	Santiago Nonualco
125	822	2009	7.806831331	La Paz	Tapalhuaca
126	801	2009	6.081819908	La Paz	Zacatecoluca
127	1402	2009	0.662287081	La Unión	Anamorós
128	1403	2009	11.14998916	La Unión	Bolívar
129	1404	2009	3.394747687	La Unión	Concepción de Oriente
130	1405	2009	5.805183883	La Unión	Conchagua
131	1407	2009	4.361977287	La Unión	El Sauce
132	1408	2009	7.326736299	La Unión	Intipucá
133	1401	2009	4.92229698	La Unión	La Unión
134	1409	2009	3.429527338	La Unión	Lislique
135	1411	2009	0.996274968	La Unión	Nueva Esparta
136	1412	2009	3.420121891	La Unión	Pasaquina
137	1413	2009	1.931904288	La Unión	Polorós
138	1414	2009	2.15361894	La Unión	San Alejo
139	1415	2009	6.4077165	La Unión	San José
140	1416	2009	7.941138234	La Unión	Santa Rosa de Lima
141	1417	2009	5.306034394	La Unión	Yayantique
142	1418	2009	6.876072089	La Unión	Yucuaiquín
143	1302	2009	5.290733368	Morazán	Arambala
144	1303	2009	1.67734897	Morazán	Cacaopera
145	1305	2009	1.87494034	Morazán	Chilanga
146	1304	2009	2.92893356	Morazán	Corinto
147	1306	2009	0.062866694	Morazán	Delicias de Concepción
148	1307	2009	2.390947476	Morazán	El Divisadero
149	1309	2009	0.050792068	Morazán	Gualococti
150	1310	2009	1.529051679	Morazán	Guatajiagua
151	1311	2009	0.072948776	Morazán	Joateca
152	1312	2009	0.128002644	Morazán	Jocoaitique
153	1313	2009	4.507143869	Morazán	Jocoro
154	1314	2009	1.839525511	Morazán	Lolotiquillo
155	1315	2009	0.025125135	Morazán	Meanguera
156	1316	2009	0.024407371	Morazán	Osicala
157	1317	2009	0.123124333	Morazán	Perquín
158	1318	2009	2.171953446	Morazán	San Carlos
159	1319	2009	0.086412735	Morazán	San Fernando Mor
160	1301	2009	2.51902164	Morazán	San Francisco Gotera
161	1321	2009	0.896190474	Morazán	San Simón
162	1322	2009	3.187973485	Morazán	Sensembra
163	1323	2009	3.20023769	Morazán	Sociedad
164	1324	2009	3.045374782	Morazán	Torola
165	1325	2009	6.256963225	Morazán	Yamabal
166	1326	2009	0.050706794	Morazán	Yoloaiquín
167	1202	2009	4.57845129	San Miguel	Carolina
168	1205	2009	4.393151973	San Miguel	Chapeltique
169	1206	2009	3.817889236	San Miguel	Chinameca
170	1207	2009	7.132261196	San Miguel	Chirilagua
171	1203	2009	5.942837108	San Miguel	Ciudad Barrios
172	1204	2009	2.972622357	San Miguel	Comacarán
[truncated: 3,221 more rows]
