# Supplementary material for: A Bayesian spatio-temporal model of variation in homicide rates for El Salvador
Source: PLoS One. 2025 Sep 24;20(9):e0330215. doi: 10.1371/journal.pone.0330215 (PMC12459783; doi:10.1371/journal.pone.0330215)
Supplement: S2 File — (CSV) [file pone.0330215.s002.csv]

mun_dep	NAME_1	NAME_2	G2011	G2012	G2013	G2014	G2015	G2016	G2017	G2018	E2011	E2012	E2013	E2014	E2015	E2016	E2017	E2018
1219	San Miguel	Sesori	0	0	0	0	42	1	2	1	10.11238923	9.638066278	9.549799103	9.468665691	9.392880092	9.309963148	9.231501492	9.15571747
1220	San Miguel	Uluazapa	0	0	2	0	7	0	0	1	2.919955201	3.141956416	3.141064829	3.142849247	3.14641583	3.148197687	3.152655636	3.158007563
602	San Salvador	Aguilares	30	20	18	24	31	7	8	42	20.95766163	20.98262617	20.99956634	21.01204828	21.02453042	21.04503628	21.07356839	21.11012378
603	San Salvador	Apopa	151	173	112	165	233	175	122	84	140.2734862	142.888513	145.4536106	147.9117157	150.28423	152.6371299	154.9650658	157.2733875
604	San Salvador	Ayutuxtepeque	16	46	12	65	87	133	122	45	36.84931901	37.56526526	38.26605314	38.95970476	39.65336224	40.36484856	41.09238487	41.83953658
605	San Salvador	Cuscatancingo	89	44	61	103	126	99	147	37	68.1806003	68.92864297	69.6695523	70.39887103	71.12640601	71.88425568	72.67063672	73.48911378
606	San Salvador	Delgado	72	74	99	150	166	199	100	86	116.1453396	115.7468029	115.23414	114.6893791	114.1330277	113.6159076	113.1353406	112.6966791
607	San Salvador	El Paisnal	25	10	1	20	42	32	18	34	13.71707856	13.58155837	13.44514547	13.30873085	13.17410158	13.04749718	12.92802274	12.81479076
608	San Salvador	Guazapa	18	8	10	72	39	38	48	34	22.89062596	22.99137359	23.08231553	23.16612522	23.24636801	23.33463505	23.43003347	23.5325697
429	Chalatenango	San Luis del Carmen	0	0	0	7	0	11	0	0	1.003039921	1.008388971	0.998581507	0.988773384	0.980749616	0.972724181	0.966483414	0.961135003
430	Chalatenango	San Miguel de Mercedes	0	0	1	4	1	0	0	0	2.343096999	2.308323328	2.313672854	2.320805802	2.327937911	2.333287987	2.340420457	2.347554155
431	Chalatenango	San Rafael	0	0	3	0	11	6	0	0	3.980049625	3.99877221	4.015712375	4.033545467	4.053159237	4.06920779	4.087039439	4.107549216
432	Chalatenango	Santa Rita	0	1	0	0	5	2	8	0	5.765008812	5.834552548	5.896963682	5.958483731	6.020003324	6.074388047	6.128775782	6.183163231
433	Chalatenango	Tejutla	14	5	8	26	29	48	24	9	12.88433447	12.9556644	13.0421484	13.12952082	13.21778913	13.293574	13.37203616	13.45495231
702	Cuscatlán	Candelaria	4	1	1	2	0	3	2	6	9.451722854	9.603294071	9.756647143	9.919805985	10.09544994	51.65234942	10.45832604	10.65715099
701	Cuscatlán	Cojutepeque	16	104	58	255	143	238	234	108	47.40126071	48.21527805	49.02038168	49.8682826	50.76611188	10.27020148	52.58851449	53.57193849
703	Cuscatlán	El Carmen	7	0	1	4	18	39	13	7	12.73722457	13.01718069	13.27395793	13.5405444	13.81961163	14.09332994	14.38041899	14.67731938
1406	La Unión	El Carmen	0	0	1	1	2	1	1	1	11.83493662	11.83048064	11.82958905	11.83137065	11.83493682	11.84831184	11.86792458	11.89288954
704	Cuscatlán	El Rosario	0	0	3	2	10	6	33	5	3.89802469	4.079907366	4.155692315	4.234151629	4.31706979	4.399097274	4.485580183	4.576521341
803	La Paz	El Rosario	5	7	7	5	4	55	74	17	16.63435344	16.97939839	17.32087646	17.66502831	18.01364099	18.46210966	18.91860128	19.38311878
1308	Morazán	El Rosario	0	0	0	1	0	1	0	0	1.435460289	1.231283574	1.215234997	1.200973507	1.186707122	1.171550671	1.15817397	1.14480253
705	Cuscatlán	Monte San Juan	1	0	1	15	9	2	44	1	9.664813845	9.831538706	10.00718147	10.19263513	10.3905662	10.58760596	10.79712943	11.017351
706	Cuscatlán	Oratorio de Concepción	5	1	0	14	5	3	0	0	3.364855264	3.421025398	3.476303831	3.535147593	3.596667303	3.658187788	3.722380133	3.790142279
101	Ahuachapán	Ahuachapán	23	22	52	128	99	238	290	218	102.3952754	103.2351527	104.2693943	105.3535656	106.4769645	107.5022911	108.5258324	109.5226274
102	Ahuachapán	Apaneca	0	3	5	1	7	2	10	10	7.429601139	7.431386229	7.444760043	7.466158961	7.494686232	7.522329492	7.554423915	7.590088306
103	Ahuachapán	Atiquizaya	14	47	20	47	24	73	25	72	29.91900878	29.91009301	29.93862381	29.98498538	30.04472607	30.0794951	30.11694182	30.15082383
104	Ahuachapán	Concepción de Ataco	2	3	7	12	22	7	9	7	11.21528272	11.19388605	11.17248795	11.15822322	11.15197969	11.13771503	11.12612484	11.11542662
105	Ahuachapán	El Refugio	2	3	1	1	18	29	12	4	8.154463441	8.372902523	8.608281657	8.851685544	9.102221406	9.347407392	9.596160988	9.845807347
106	Ahuachapán	Guaymango	0	0	1	3	3	4	8	32	17.31195921	17.49473585	17.63114876	17.78271927	17.94587802	18.0992303	18.25882637	18.420205
107	Ahuachapán	Jujutla	2	3	2	12	3	28	10	13	26.01920318	26.16899286	26.34463562	26.53900063	26.74941522	26.94110737	27.13993128	27.3378638
108	Ahuachapán	San Francisco Menéndez	6	2	2	5	10	18	49	24	39.33506571	39.68010982	40.0920233	40.53781639	41.01214257	41.46417851	41.92958473	42.40034629
109	Ahuachapán	San Lorenzo Ahuachapan	0	0	0	0	14	9	6	5	8.425506292	8.495049903	8.564593739	8.639488664	8.71794729	8.790165674	8.862383758	8.933711901
110	Ahuachapán	San Pedro Puxtla	0	0	0	1	2	7	14	12	7.132703221	7.202247029	7.281598328	7.370758152	7.469724115	7.569584173	7.67568014	7.788021792
111	Ahuachapán	Tacuba	12	4	8	11	16	19	49	37	27.37352639	27.59642394	27.82556196	28.07074884	28.32930841	28.56557952	28.8045233	29.03990471
112	Ahuachapán	Turín	7	4	14	8	30	10	7	10	8.543195995	8.68852488	8.840094777	8.999686472	9.166416025	9.32868359	9.494519321	9.66213882
902	Cabañas	Cinquera	0	0	0	0	0	0	0	0	1.348084101	1.334710429	1.320445027	1.305285697	1.289237629	1.278540354	1.26962311	1.261599806
903	Cabañas	Dolores	0	1	0	0	1	0	1	17	6.106485994	6.121643393	6.123426568	6.118075617	6.108268825	6.123424032	6.141258688	6.162658591
904	Cabañas	Guacotecti	2	4	0	1	0	9	4	7	5.688331214	5.777491835	5.863084247	5.940653057	6.013762798	6.110052366	6.209018792	6.310662045
905	Cabañas	Ilobasco	30	36	52	71	60	206	184	73	61.54094834	62.10888731	62.60995955	63.01295861	63.3473024	63.9090053	64.47961946	65.06093558
906	Cabañas	Jutiapa	0	1	0	4	2	0	0	0	6.106486845	6.049426793	5.99414836	5.932629657	5.868433222	5.828311353	5.792645765	5.760552274
907	Cabañas	San Isidro	1	1	0	23	0	15	27	19	7.45456705	7.450109268	7.441193392	7.426037619	7.406422291	7.418012651	7.434950404	7.457242373
1320	Morazán	San Isidro	0	0	0	0	1	0	0	0	3.216849642	2.87537344	2.897663131	2.919951546	2.943134543	2.961857246	2.981471415	3.001978701
901	Cabañas	Sensuntepeque	37	35	16	26	47	127	91	38	39.07918035	39.23431778	39.31188591	39.34308994	39.3493314	39.51249223	39.69705136	39.90389943
908	Cabañas	Tejutepeque	18	2	1	5	1	12	1	0	7.030169258	7.068510487	7.104173992	7.128245123	7.146078452	7.188874393	7.233453753	7.278924266
909	Cabañas	Victoria	2	0	3	0	9	5	2	0	11.88754196	11.85633671	11.79125081	11.71011592	11.62006517	11.57548484	11.53447293	11.49880756
402	Chalatenango	Agua Caliente	2	2	12	0	7	2	1	1	7.68637979	7.720261313	7.747008941	7.776432183	7.807635156	7.832599267	7.860239814	7.892339678
403	Chalatenango	Arcatao	3	4	11	4	8	0	4	0	2.591849374	2.569558899	2.550835559	2.534786719	2.522304825	2.509822325	2.500905574	2.494667045
404	Chalatenango	Azacualpa	2	0	1	4	0	0	0	4	1.115379779	1.016415483	1.012849133	1.010171256	1.008389268	1.006604874	1.005713881	1.005714507
401	Chalatenango	Chalatenango	24	130	108	165	94	171	163	150	27.64635201	27.76047542	27.92631072	28.0921457	28.26154649	28.40509436	28.55577102	28.71358362
406	Chalatenango	Citalá	1	23	2	4	3	0	0	1	3.810648433	3.806190821	3.807082408	3.810649559	3.815998594	3.81956495	3.826696329	3.836506358
407	Chalatenango	Comalapa	0	8	6	7	3	4	1	1	2.710428376	2.70686262	2.702404681	2.700621339	2.699732245	2.698838335	2.700624006	2.70508074
408	Chalatenango	Concepción Quezaltepeque	0	2	1	2	1	2	2	2	6.065473639	6.092221106	6.126101436	6.159982289	6.196538171	6.227743443	6.2616208	6.298177339
409	Chalatenango	Dulce Nombre de María	0	0	0	0	2	13	0	19	4.64339019	4.623778615	4.624670203	4.626451034	4.630910333	4.632692446	4.638040878	4.645173604
410	Chalatenango	El Carrizal	0	0	0	3	0	0	1	0	2.458108976	2.272660203	2.276226554	2.279793356	2.285140588	2.288709055	2.294058	2.300299674
411	Chalatenango	El Paraíso	3	23	0	13	7	1	1	17	10.42087849	10.59473892	10.76859851	10.93621572	11.09937628	11.24559773	11.38646803	11.52288225
412	Chalatenango	La Laguna	0	3	14	6	1	0	2	5	3.865925517	3.654621291	3.667103518	3.679583767	3.694741812	3.706332957	3.720598379	3.735755763
413	Chalatenango	La Palma	3	8	28	12	11	2	6	39	11.69317606	11.81978002	11.92855371	12.03465237	12.14164049	12.23525893	12.33066016	12.42695094
414	Chalatenango	La Reina	6	2	3	6	4	12	5	6	9.005929384	9.047834272	9.106679055	9.166414196	9.227934671	9.281430039	9.337599735	9.397336823
416	Chalatenango	Las Vueltas	1	0	0	0	0	0	0	0	0.816698266	0.76944306	0.755177658	0.743588073	0.732887677	0.723974022	0.715947742	0.709708677
417	Chalatenango	Nombre de Jesus	1	2	0	6	2	0	0	0	4.106654615	4.128053015	4.134294129	4.141427832	4.151235174	4.159259489	4.169958612	4.182442089
418	Chalatenango	Nueva Concepción	96	26	63	40	54	23	38	34	26.98836176	27.16132886	27.32627257	27.49032488	27.65883478	27.80148898	27.95038543	28.10641282
419	Chalatenango	Nueva Trinidad	0	0	0	1	3	0	1	0	1.315985875	1.376613271	1.348082467	1.321335685	1.296370237	1.271409097	1.247332834	1.225045037
420	Chalatenango	Ojos de Agua	0	0	4	0	0	0	0	0	3.389821664	3.413000635	3.423699686	3.43618146	3.449554941	3.460255424	3.472736357	3.487003418
421	Chalatenango	Potonico	1	0	0	0	0	0	0	0	1.414060041	1.359673597	1.345408195	1.332035087	1.320444367	1.309746736	1.300828595	1.292804817
422	Chalatenango	San Antonio de la Cruz	0	0	1	0	0	0	0	0	1.65033148	1.644981668	1.636957379	1.630717039	1.625367663	1.619126318	1.615558838	1.612883388
423	Chalatenango	San Antonio Los Ranchos	0	0	0	0	0	0	0	0	1.48627894	1.48806353	1.489846705	1.491629092	1.49430301	1.496089003	1.498759919	1.50232828
424	Chalatenango	San Fernando	1	0	0	0	0	0	0	0	2.383216957	2.497340301	2.519629992	2.541026824	2.563317087	2.582933008	2.602546474	2.623055336
425	Chalatenango	San Francisco Lempa	2	0	0	0	0	1	0	1	0.75428621	0.768550758	0.76409282	0.760526975	0.756960441	0.75250572	0.748939103	0.745372659
426	Chalatenango	San Francisco Morazán	3	0	6	0	8	1	1	0	3.661752029	3.672453179	3.688501756	3.704550465	3.72148844	3.736646355	3.752693989	3.770528118
427	Chalatenango	San Ignacio	1	0	1	3	4	5	1	0	8.296227122	8.393409716	8.483460066	8.571726509	8.659101977	8.737561977	8.815130987	8.893590075
428	Chalatenango	San Isidro Labrador	0	0	0	0	2	0	0	0	5.232731145	2.411747671	2.419771959	2.428687342	2.438493518	2.446517887	2.456327446	2.467918828
405	Chalatenango	San José Cancasque	0	0	0	0	0	0	1	0	1.628932926	1.538882774	1.529966898	1.521942511	1.515702987	1.509461466	1.505002223	1.503219643
415	Chalatenango	San José Las Flores	0	0	0	1	0	0	4	0	1.432785939	1.353433573	1.33916817	1.325792572	1.315096265	1.304396839	1.2963707	1.290131601
707	Cuscatlán	San Bartolomé Perulapía	31	6	2	5	3	6	32	1	7.759492318	7.926216223	8.097401047	8.276610521	8.463845931	8.650187779	8.844550851	9.04783526
708	Cuscatlán	San Cristóbal	0	1	0	0	10	16	2	1	7.925324588	8.059063459	8.208850181	8.365768811	8.529821808	8.691200181	8.860601416	9.036245282
709	Cuscatlán	San José Guayabal	1	0	0	21	7	62	5	1	8.268586463	8.313167704	8.339915333	8.372905843	8.413023584	8.45136262	8.496832113	8.547655066
710	Cuscatlán	San Pedro Perulapán	20	17	25	20	116	127	53	49	42.76500415	43.55227564	44.40017548	45.28552296	46.21188197	47.12576037	48.08332315	49.07922849
711	Cuscatlán	San Rafael Cedros	5	3	62	41	18	23	26	5	16.70746381	17.1398838	17.58567762	18.05287027	18.54235131	19.034507	19.55073688	20.08925549
712	Cuscatlán	San Ramón	0	1	0	0	0	10	3	3	6.022677918	6.112729018	6.230418585	6.352565264	6.481845805	6.608452405	6.741295182	6.880385323
713	Cuscatlán	Santa Cruz Analquito	0	0	2	1	2	7	3	0	2.437603794	2.46078432	2.500014176	2.541029182	2.584716063	2.627512206	2.673873634	2.722020527
714	Cuscatlán	Santa Cruz Michapa	0	14	0	11	16	13	7	0	11.61649724	11.93390341	12.26379083	12.60972693	12.97260324	13.33726148	13.72064282	14.12185935
715	Cuscatlán	Suchitoto	5	6	16	21	6	32	9	12	21.8599483	21.86975582	21.88045487	21.90631104	21.95000066	21.98566364	22.0391584	22.10780978
716	Cuscatlán	Tenancingo	1	0	0	2	3	21	27	26	5.952243074	5.946000421	5.943325658	5.946891207	5.955806856	5.962942049	5.976314889	5.99414835
502	La Libertad	Antiguo Cuscatlán	9	2	3	5	5	3	1	5	34.20397934	34.77281327	35.38533397	36.0290608	36.6897264	37.30491985	37.89336927	38.4372385
506	La Libertad	Chiltiupán	0	0	38	1	0	3	2	11	10.4155324	10.45208612	10.51717202	10.59919669	10.69637917	10.788213	10.88272171	10.97544718
503	La Libertad	Ciudad Arce	24	51	8	14	16	25	28	13	60.01098294	60.75189286	61.62564874	62.58232359	63.59694955	64.56343043	65.51831991	66.43219983
504	La Libertad	Colón	71	159	31	223	228	221	155	126	100.5175941	102.6279802	104.8025624	107.0333133	109.2738733	111.3370068	113.2797778	115.0469048
505	La Libertad	Comasagua	0	0	13	13	6	17	20	21	11.28572015	11.36239626	11.44709708	11.55765471	11.69049961	11.82602266	11.97224308	12.12292147
507	La Libertad	Huizucar	67	18	14	16	42	11	47	10	14.11472617	14.25292425	14.39736145	14.56052147	14.73616278	14.90110803	15.06159255	15.21227239
508	La Libertad	Jayaque	4	1	12	15	5	4	7	1	10.61435304	10.68389814	10.78018961	10.89966324	11.03964044	11.18051287	11.33029858	11.48365331
509	La Libertad	Jicalapa	0	0	0	0	0	9	4	27	4.92602292	5.008940552	5.056194696	5.111474143	5.171211251	5.229163791	5.286225919	5.340616057
510	La Libertad	La Libertad	26	42	42	88	77	92	129	172	34.81293474	35.02602294	35.29706558	35.61447138	35.96397345	36.28405315	36.59700006	36.88587501
501	La Libertad	Nueva San Salvador	14	69	48	106	46	92	90	94	118.1621108	118.8085135	119.7268488	120.7949696	121.9611652	7.5098458	124.0501556	124.9907819
511	La Libertad	Nuevo Cuscatlán	2	0	0	9	12	4	1	5	6.927639613	7.039086623	7.151426665	7.27090156	7.39394041	76.90478667	7.620402067	7.72382753
512	La Libertad	Opico	37	26	11	29	22	104	83	46	72.83201465	73.47841504	74.25587945	75.123393	76.04796963	50.532514	77.73574426	78.50786221
513	La Libertad	Quezaltepeque	17	116	48	194	283	504	330	227	49.97349007	49.99042753	50.09028534	50.24007559	50.41482396	13.00559174	50.62167166	50.66090623
514	La Libertad	Sacacoyo	20	14	8	8	24	21	8	1	12.22099396	12.36097569	12.51611194	12.68194689	12.85223956	15.54305073	13.15002786	13.27841662
515	La Libertad	San José Villanueva	22	18	4	11	8	10	54	18	13.98544783	14.27343073	14.57924528	14.90021521	15.23010329	6.893759305	15.84708254	16.13417233
516	La Libertad	San Matías	0	0	6	6	1	3	2	34	6.868794098	6.861662926	6.863446102	6.872360314	6.886625089	19.93411904	6.898215085	6.897324497
517	La Libertad	San Pablo Tacachico	0	3	2	4	9	15	4	4	19.38222613	19.44731288	19.53914641	19.66040132	19.80305674	123.0221568	20.06518323	20.18733104
518	La Libertad	Talnique	9	9	0	27	1	4	8	8	8.032316619	8.09205202	8.166945381	8.253428874	8.347045763	8.433531274	8.519122072	8.59847441
519	La Libertad	Tamanique	3	0	11	8	13	2	3	23	13.22848834	13.34439641	13.47991773	13.63327023	13.79821334	13.95335127	14.10402699	14.2466821
520	La Libertad	Teotepeque	1	0	0	0	2	31	3	9	11.78322506	11.87238339	11.97313279	12.10062998	12.25041718	12.40109536	12.56158024	12.72652561
521	La Libertad	Tepecoyo	1	0	3	1	2	6	1	1	13.71707818	13.77324915	13.84814251	13.94086742	14.0460739	14.13880105	14.22795748	14.30820192
522	La Libertad	Zaragoza	7	1	5	25	8	77	38	5	23.82857362	24.46338393	25.13920735	25.84534511	26.57020492	27.27010148	27.95662385	28.61729222
802	La Paz	Cuyultitán	0	12	0	4	7	14	38	0	5.349529948	5.406591468	5.464544664	5.521606449	5.577776121	5.662477484	5.747176501	5.831879137
804	La Paz	Jerusalén	0	0	0	1	0	2	1	0	2.548159728	2.393914208	2.405504847	2.417098213	2.429581095	2.456328136	2.483073291	2.511607385
805	La Paz	Mercedes La Ceiba	0	0	0	0	5	0	0	1	0.583992738	0.567053875	0.563487524	0.55991912	0.578644056	0.559920177	0.560812201	0.561704552
806	La Paz	Olocuilta	16	4	4	11	7	29	12	34	28.56558001	28.94361339	29.30381479	29.64975067	29.98320331	30.46376926	30.93274476	31.39547722
807	La Paz	Paraíso de Osorio	0	0	0	0	3	4	25	1	2.604330054	2.51695651	2.524980798	2.534785944	2.544594335	2.569557584	2.595414247	2.623054517
808	La Paz	San Antonio Masahuat	0	0	0	0	0	1	2	0	3.859686826	3.861468691	3.863251867	3.86770988	3.873950859	3.903373014	3.935471118	3.970242483
809	La Paz	San Emigdio	0	0	0	0	1	4	2	5	2.607005012	2.621269398	2.632860037	2.644451121	2.656934445	2.683682614	2.71132133	2.740741282
810	La Paz	San Francisco Chinameca	1	0	0	0	5	10	3	4	6.806382488	6.828673028	6.852745894	6.878600468	6.908024321	6.975784542	7.047113151	7.122006923
811	La Paz	San Juan Nonualco	5	2	9	7	14	29	32	12	15.96833738	16.0200506	16.08513649	16.15289618	16.22600634	16.38916871	16.55767685	16.73421248
812	La Paz	San Juan Talpa	4	9	6	11	5	55	28	7	7.055137386	7.070294589	7.087234754	7.105956629	7.129138636	7.193332825	7.261091412	7.334203641
813	La Paz	San Juan Tepezontes	0	0	0	0	0	3	7	0	3.314031727	3.32562359	3.333647879	3.343456878	3.355941016	3.388036031	3.421914988	3.459364556
815	La Paz	San Luis La Herradura	1	5	11	27	9	38	4	13	19.06660476	19.19053666	19.31446734	19.44285404	19.57570071	19.81821247	20.06696413	20.32552492
814	La Paz	San Luis Talpa	6	4	2	10	12	43	89	58	21.94108298	22.4796027	23.0341702	23.59319447	24.15667897	24.85746752	25.56806166	26.29203152
816	La Paz	San Miguel Tepezontes	0	0	0	0	0	37	22	1	4.717394313	4.743250773	4.767323639	4.792285704	4.818142466	4.870745523	4.92513122	4.981301962
817	La Paz	San Pedro Masahuat	7	18	23	23	12	43	20	4	23.90525175	24.06573723	24.23068094	24.39294822	24.55610853	24.84944189	25.14455715	25.44413127
818	La Paz	San Pedro Nonualco	0	1	0	1	1	2	15	0	8.33278011	8.312274249	8.302466786	8.298009401	8.298899024	8.350613113	8.406782093	8.47097814
819	La Paz	San Rafael Obrajuelo	2	0	15	11	17	58	33	7	9.191379949	9.244875548	9.30817827	9.374156724	9.442808071	9.564064067	9.689776827	9.819949806
820	La Paz	Santa María Ostuma	0	0	5	1	2	30	3	0	5.436903981	5.423530394	5.424421982	5.428878376	5.436904062	5.477028221	5.521604019	5.569750609
821	La Paz	Santiago Nonualco	1	7	21	56	18	83	118	4	36.84218735	36.91797167	37.02585377	37.13641053	37.25142598	37.56972322	37.89426014	38.22860727
822	La Paz	Tapalhuaca	0	3	4	2	0	0	1	0	3.462038138	3.461145916	3.463820678	3.468278407	3.475412171	3.502159544	3.531581884	3.563679149
801	La Paz	Zacatecoluca	105	54	62	163	177	342	428	345	60.16077049	60.25260354	60.33552119	60.43448524	60.55485058	61.01758465	61.50350113	62.01883815
1402	La Unión	Anamorós	0	1	6	5	12	5	2	2	14.15217494	14.1325585	14.168222	14.20834507	14.25292327	14.30998511	14.37507181	14.44996285
1403	La Unión	Bolívar	0	0	0	1	5	1	3	10	3.980048684	3.96935215	3.95419516	3.939038458	3.925663305	3.914966842	3.906048686	3.898918401
1404	La Unión	Concepción de Oriente	0	0	0	0	1	0	41	4	7.960989923	8.012700881	8.040340097	8.06798135	8.096511061	8.129500524	8.165160726	8.203502444
1405	La Unión	Conchagua	10	25	22	45	55	49	56	71	37.85948858	38.29814912	38.74394293	39.18260663	39.61769936	40.06973337	40.52800957	40.99342079
1407	La Unión	El Sauce	0	0	0	0	5	0	1	0	6.063690387	6.042293034	6.001280003	5.962942816	5.929061631	5.90142175	5.87823958	5.860410217
1408	La Unión	Intipucá	3	1	0	2	0	0	6	2	7.391266996	7.416230056	7.442086097	7.467940552	7.494687531	7.525896224	7.558884109	7.594546925
1401	La Unión	La Unión	0	48	31	115	75	230	136	106	32.58307214	32.5509749	32.50193758	32.45022695	32.40029698	32.36998249	32.34858449	32.33788695
1409	La Unión	Lislique	0	0	0	4	18	4	4	2	13.30694841	13.36668589	13.45495306	13.54054527	13.62524407	13.71440497	13.80623803	13.89896419
1411	La Unión	Nueva Esparta	0	0	1	6	12	2	12	0	9.191379755	9.193162828	9.183355364	9.175331864	9.170874465	9.174441192	9.183355868	9.196730763
1412	La Unión	Pasaquina	0	0	5	10	11	3	6	7	15.51630324	15.47796777	15.43517157	15.39594034	15.36473334	15.34601107	15.33798351	15.33887778
1413	La Unión	Polorós	0	0	0	5	6	1	10	0	9.409820218	9.426759112	9.443699277	9.461530759	9.480255613	9.504328817	9.531073573	9.562283336
1414	La Unión	San Alejo	0	0	11	16	11	5	6	4	16.47654249	16.37311765	16.26345238	16.15557088	16.05125545	15.95763816	15.87115501	15.79091184
1415	La Unión	San José	0	0	1	1	2	10	0	38	2.800479852	2.786214227	2.77016565	2.754117807	2.738958803	2.723803808	2.709536049	2.696164027
1416	La Unión	Santa Rosa de Lima	4	6	18	35	88	22	42	80	27.33162348	27.48854307	27.6445709	27.79613834	27.94771065	28.11265362	28.28383659	28.46126429
1417	La Unión	Yayantique	0	1	3	7	3	12	1	0	6.881275842	6.946362065	7.010556374	7.073858999	7.13626983	7.202248926	7.270009127	7.339554331
1418	La Unión	Yucuaiquín	0	3	1	6	7	15	5	0	6.531774013	6.523751993	6.525535168	6.529098937	6.535340643	6.548714469	6.564762232	6.58616256
1302	Morazán	Arambala	0	1	0	0	0	0	0	1	1.727009923	1.71363411	1.702935058	1.693126589	1.686886354	1.678861812	1.673511901	1.669950899
1303	Morazán	Cacaopera	4	0	0	0	0	7	0	4	10.67765644	10.67408926	10.6714145	10.67587281	10.68835717	10.69370532	10.70886183	10.7329366
1305	Morazán	Chilanga	0	0	1	0	1	7	4	5	9.906433795	9.953687147	10.04017115	10.12843949	10.22294645	10.30586528	10.39591349	10.48953229
1304	Morazán	Corinto	0	4	0	1	1	6	31	7	15.34779234	15.39148074	15.44586759	15.50382081	15.56979699	15.62061786	15.68124788	15.74990243
1306	Morazán	Delicias de Concepción	0	0	0	2	3	3	4	1	5.15337951	5.178344116	5.21846556	5.26036867	5.304952045	5.345071564	5.387867329	5.434230754
1307	Morazán	El Divisadero	0	6	1	0	10	8	16	3	7.62040171	7.635560673	7.671224178	7.709560596	7.752356643	7.788911573	7.831707303	7.878963504
1309	Morazán	Gualococti	0	0	0	0	4	0	1	0	5.007160898	3.741106238	3.77052863	3.799058492	3.829370843	3.85522764	3.881976629	3.909615119
1310	Morazán	Guatajiagua	0	0	6	2	17	1	4	61	11.84831063	11.93568677	12.02573712	12.11846116	12.21920997	12.30837081	12.40644257	12.51165307
1311	Morazán	Joateca	0	0	0	0	1	0	0	0	4.186006274	4.207404995	4.225236747	4.243961797	4.266250351	4.284973903	4.30726242	4.331336574
1312	Morazán	Jocoaitique	0	8	2	6	11	8	1	0	3.709009646	2.741634631	2.730043991	2.721128138	2.715780274	2.708646961	2.70508171	2.704188773
1313	Morazán	Jocoro	1	0	0	0	18	0	0	4	10.01788137	10.05622078	10.10169175	10.15251138	10.21046282	10.26217591	10.32191148	10.39056755
1314	Morazán	Lolotiquillo	1	11	1	0	0	13	2	1	4.954554914	5.019640615	5.059762058	5.101668747	5.14624542	5.186368744	5.22916403	5.275527345
1315	Morazán	Meanguera	0	3	0	2	19	0	2	1	8.61987017	7.821009192	7.857564284	7.899470517	7.94672325	7.98862744	8.03766429	8.092943522
1316	Morazán	Osicala	0	0	0	1	9	5	39	2	12.23882501	9.166417017	9.250226255	9.335816835	9.425868955	9.505220317	9.590809529	9.679972021
1317	Morazán	Perquín	0	0	0	1	0	10	0	0	3.180296522	3.199020139	3.218635066	3.240031752	3.262323841	3.281045988	3.302443041	3.325625535
1318	Morazán	San Carlos	2	0	4	2	0	0	4	0	5.34507087	4.438325643	4.500736777	4.562255733	4.623777009	4.677274237	4.731659654	4.786045134
1319	Morazán	San Fernando Mor	0	0	0	1	0	2	0	0	1.807250915	1.743950022	1.756432249	1.769805956	1.783177516	1.79387722	1.806360228	1.818842696
1301	Morazán	San Francisco Gotera	35	74	12	60	102	261	235	233	21.96694015	22.25581372	22.5598451	22.86298469	23.17236547	23.45232546	23.74030747	24.03274713
1321	Morazán	San Simón	0	0	0	0	3	0	1	0	10.48240009	10.72045263	10.87558888	11.02983392	11.18675441	11.33029796	11.47741126	11.62541566
1322	Morazán	Sensembra	0	0	1	0	0	0	0	3	3.561004428	2.907469587	2.912819113	2.91816872	2.92619476	2.930652207	2.937783986	2.945808475
1323	Morazán	Sociedad	2	1	2	1	8	0	1	2	11.14484838	11.1938875	11.20280337	11.21795847	11.24203032	11.25808243	11.28393657	11.31781781
1324	Morazán	Torola	0	0	0	0	0	1	4	0	2.988603581	2.989496234	2.993954172	2.999303662	3.006436023	3.012678527	3.020700547	3.031400624
1325	Morazán	Yamabal	0	0	1	0	0	0	1	0	4.386614907	4.417820835	4.448134814	4.479338659	4.512327768	4.540858367	4.572064552	4.605944255
1326	Morazán	Yoloaiquín	0	0	0	1	0	6	16	3	3.610040682	3.630549375	3.648381128	3.667993494	3.690284462	3.70811575	3.729513617	3.751804546
1202	San Miguel	Carolina	0	0	0	0	13	0	0	0	7.844189222	7.85310671	7.8682637	7.886985964	7.909277726	7.924433597	7.94137649	7.959206383
1205	San Miguel	Chapeltique	0	2	2	10	25	9	14	8	10.20868291	10.21938184	10.24167153	10.2684162	10.30140689	10.32547797	10.35400979	10.3834344
1206	San Miguel	Chinameca	0	18	7	18	51	15	36	5	20.88009444	20.80341698	20.74724696	20.69820777	20.65719593	20.59478657	20.53683211	20.47976989
1207	San Miguel	Chirilagua	2	6	2	8	32	11	1	6	18.61011102	18.53343549	18.46478324	18.40415407	18.35065843	18.27933301	18.21246163	18.14737587
1203	San Miguel	Ciudad Barrios	16	195	89	203	149	443	360	335	24.42683068	24.67112562	24.92433651	25.18824519	25.46552876	25.72052218	25.98353918	26.2519112
1204	San Miguel	Comacarán	0	0	0	0	6	2	3	3	2.971665212	2.955616771	2.945809307	2.938675609	2.933326802	2.926194569	2.921735175	2.918169442
1208	San Miguel	El Tránsito	0	2	16	7	75	12	65	1	17.66859441	17.74527262	17.82729868	17.91645655	18.01364111	18.09388233	18.1794748	18.26596002
1209	San Miguel	Lolotique	0	1	0	1	17	3	0	1	14.32246794	14.38398641	14.44550595	14.51326767	14.587269	14.64878844	14.71387196	14.78074211
1210	San Miguel	Moncagua	0	5	7	6	47	7	30	24	22.28969234	22.51972207	22.75153485	22.99583152	23.25171576	23.48798779	23.73317309	23.98371256
1211	San Miguel	Nueva Guadalupe	0	0	2	6	7	6	5	1	8.827611711	8.954215803	9.054073617	9.153934531	9.253791472	9.341169033	9.426759629	9.508784934
1212	San Miguel	Nuevo Edén de San Juan	0	0	0	0	5	0	0	2	4.108440844	3.654620509	3.626981292	3.602017785	3.578835458	3.553870712	3.530690377	3.508400256
1213	San Miguel	Quelepa	0	1	1	7	2	0	6	12	3.842746293	3.848988106	3.856120807	3.865926085	3.877517386	3.886434474	3.8971332	3.908722512
1214	San Miguel	San Antonio	0	0	1	2	4	10	2	1	5.066003799	5.093642137	5.11504024	5.140005926	5.167645941	5.191718713	5.219357451	5.247889636
1215	San Miguel	San Gerardo	0	0	0	2	7	2	3	2	5.469895661	5.419964213	5.378951182	5.341503647	5.30762477	5.271067233	5.236296677	5.204203181
1216	San Miguel	San Jorge	0	0	3	6	17	7	17	0	8.698331962	8.69565656	8.721512601	8.752719661	8.791058972	8.823155071	8.859708059	8.899831079
1217	San Miguel	San Luis de la Reina	0	0	0	3	0	0	1	1	5.183694886	5.15337874	5.121281586	5.092750928	5.066895295	5.036582352	5.008050928	4.981305664
1201	San Miguel	San Miguel	90	237	138	183	596	398	561	504	215.974625	218.1162185	220.3282475	222.5741553	224.8584045	226.8591264	228.857174	230.8052948
1218	San Miguel	San Rafael	0	2	0	4	23	10	6	43	12.67659481	12.73722415	12.7844783	12.84064693	12.90484139	12.96012074	13.02253333	13.08851078
609	San Salvador	Ilopango	22	69	68	222	178	88	193	114	107.5424105	108.7522955	109.9265165	111.0222784	112.0583026	113.0809535	114.0884482	115.083463
610	San Salvador	Mejicanos	40	96	16	296	285	277	209	142	134.2659664	133.2843306	132.1636049	130.9875989	129.7812815	128.60617	127.4595885	126.347779
611	San Salvador	Nejapa	43	35	16	20	10	17	9	6	29.07378415	29.09785461	29.12638542	29.14867794	29.16829201	29.19949838	29.24140161	29.29489812
612	San Salvador	Panchimalco	42	54	25	49	55	33	83	32	40.94973249	41.04780739	41.13874933	41.21720688	41.29120945	41.3785844	41.47755024	41.59078472
613	San Salvador	Rosario de Mora	4	3	2	24	1	20	12	11	11.73151275	11.91874825	12.0667518	12.2129704	12.3583003	12.50897881	12.66411344	12.82460072
614	San Salvador	San Marcos	22	36	65	58	135	143	91	59	62.48335556	62.57964789	62.64473379	62.68663634	62.71784431	62.76420351	62.82572364	62.90151016
615	San Salvador	San Martín	60	56	8	55	82	81	76	84	78.16638384	79.83900057	81.55084882	83.25823872	84.97543764	86.73721427	88.54446045	90.39985778
601	San Salvador	San Salvador	102	371	272	790	323	573	570	490	274.6410906	266.5740054	258.8002529	251.3118071	244.1496841	237.4146335	231.0870323	225.1624345
616	San Salvador	Santiago Texacuangos	5	6	9	14	19	35	5	0	19.30644273	19.38490037	19.43839562	19.48743315	19.53379493	19.58640116	19.64435357	19.70944054
617	San Salvador	Santo Tomás	3	12	2	22	10	36	26	24	25.3621047	25.49049388	25.59391804	25.68664308	25.77490946	25.86763555	25.9657081	26.07002511
618	San Salvador	Soyapango	171	61	119	163	69	152	78	156	243.2884111	244.4403421	245.3096401	245.9604974	246.446415	246.8850751	247.2800489	247.6482747
619	San Salvador	Tonacatepeque	140	86	81	151	73	98	85	54	102.0038713	105.0798462	108.1522572	111.1586896	114.1098469	117.0494104	119.967575	122.8625637
1002	San Vicente	Apastepeque	1	1	5	12	11	18	89	41	17.38507103	17.52683257	17.68731834	17.8656355	18.02077132	18.26685092	18.49955592	18.7643566
1003	San Vicente	Guadalupe	2	0	4	19	16	10	20	7	4.996460437	5.210441351	5.247888031	5.288010101	5.320999084	5.378952044	5.429771123	5.489509702
1004	San Vicente	San Cayetano Istepeque	0	1	1	1	8	1	40	11	4.939397974	5.00091899	5.068679649	5.140898207	5.20598366	5.296925506	5.382518358	5.477027218
1005	San Vicente	San Esteban Catarina	0	0	0	9	8	0	33	8	5.244321531	5.258587209	5.282660075	5.312974776	5.337938943	5.391435563	5.441361351	5.502884737
1006	San Vicente	San Ildefonso	0	0	0	1	0	35	1	29	7.209380709	7.228994422	7.260199989	7.300323368	7.333311172	7.40642236	7.475074168	7.55977453
1007	San Vicente	San Lorenzo	0	0	3	4	1	8	75	12	5.715077504	5.769466657	5.816720802	5.867541537	5.911229082	5.982556951	6.048533455	6.124319779
1008	San Vicente	San Sebastián	2	5	14	21	14	64	6	35	13.50933804	13.59047366	13.695681	13.81961137	13.93105882	14.11829297	14.30107072	14.51415898
1001	San Vicente	San Vicente	17	100	147	267	241	235	267	289	50.33190648	50.73579876	51.17178511	51.65145673	52.06336923	52.73384636	53.35973939	54.07479207
1009	San Vicente	Santa Clara	0	0	1	0	3	1	36	9	4.934050627	4.947423047	4.967037975	4.9928949	5.015184114	5.064221012	5.111473596	5.170320966
1010	San Vicente	Santo Domingo	0	1	3	5	3	8	45	6	6.230417207	6.311553483	6.39536272	6.48541288	6.564763064	6.677101813	6.78320328	6.899109281
1011	San Vicente	Tecoluca	8	12	57	61	61	34	78	35	22.59996658	22.7889836	23.0056394	23.24904168	23.4692649	23.81341853	24.14508711	24.52490622
1012	San Vicente	Tepetitán	0	1	9	1	1	1	5	3	3.482545038	3.516425201	3.556546645	3.599341434	3.636788186	3.692067888	3.743780399	3.801733099
1013	San Vicente	Verapaz	0	0	0	5	1	7	25	4	5.904987599	5.953132074	5.998603044	6.04942524	6.090438824	6.160873265	6.225961377	6.299070019
202	Santa Ana	Candelaria de la Frontera	10	17	8	16	17	3	24	5	22.07749501	22.31198273	22.5518198	22.81127315	23.09123281	23.36673324	23.66273879	23.97390489
204	Santa Ana	Chalchuapa	64	42	37	55	180	83	46	101	71.70148066	72.45576381	73.2350114	74.10074239	75.05919799	76.02835307	77.08845165	78.22611875
203	Santa Ana	Coatepeque	30	16	15	22	51	20	39	29	34.98946718	35.23108915	35.5226383	35.87481346	36.29296855	36.73608711	37.24518458	37.81490944
205	Santa Ana	El Congo	16	26	27	10	49	31	32	46	23.77597063	24.06841166	24.4116729	24.78881342	25.20340287	25.62779834	26.0896401	26.58536487
206	Santa Ana	El Porvenir	4	3	5	2	11	14	95	4	8.000218188	8.079568801	8.16248645	8.253430767	8.350614494	8.446904441	8.549437898	8.658211516
207	Santa Ana	Masahuat	0	1	1	0	0	0	0	0	2.940459673	3.100946585	3.092030709	3.085788661	3.08311346	3.079548229	3.079546574	3.082221873
208	Santa Ana	Metapán	4	32	18	20	53	36	44	4	56.690711	57.18286864	57.73921932	58.38116197	59.11315753	59.87278794	60.72246979	61.65417941
209	Santa Ana	San Antonio Pajonal	0	0	0	0	0	0	0	2	3.368421639	2.987712891	2.97701384	2.969879361	2.965422015	2.961857499	2.960965427	2.962749258
210	Santa Ana	San Sebastián Salitrillo	18	41	11	2	66	10	48	5	19.78344063	20.38882878	21.00937377	21.64507659	22.29682603	22.93966117	23.59497774	24.25921054
201	Santa Ana	Santa Ana	202	466	312	542	404	521	636	475	233.5112631	234.3564861	235.4602716	236.732566	238.1876389	239.5597941	241.0968887	242.7516766
211	Santa Ana	Santa Rosa Guachipilín	4	10	1	1	6	0	0	0	4.572063986	4.568498341	4.573847866	4.585438948	4.604162404	4.6246682	4.652308433	4.686187499
212	Santa Ana	Santiago de la Frontera	0	0	1	3	3	0	0	0	4.869855081	4.959014414	4.99824427	5.048173643	5.107911303	5.172104326	5.246105136	5.330806733
213	Santa Ana	Texistepeque	9	6	0	0	16	14	42	1	16.56213622	16.52469019	16.49794256	16.48634955	16.4908076	16.49259089	16.5095302	16.53717114
302	Sonsonate	Acajutla	8	43	3	1	5	73	76	26	48.24648535	48.23222006	48.22687053	48.22776205	48.22597805	48.21973677	48.2206289	48.24559357
303	Sonsonate	Armenia	24	70	1	50	26	12	16	31	32.12301367	32.09091518	32.05079374	32.00710805	31.95450384	31.89209403	31.8270058	31.7699475
304	Sonsonate	Caluco	0	1	0	2	4	38	2	17	8.572618953	8.620764591	8.662669209	8.705465253	8.749152648	8.791948742	8.836526412	8.885566627
305	Sonsonate	Cuisnahuat	0	0	0	0	0	0	1	2	11.85633572	11.88130067	11.91874735	11.95708374	11.99453001	12.03019483	12.06585772	12.10776483
306	Sonsonate	Izalco	70	151	92	328	223	463	672	745	66.04346469	66.19949335	66.35106325	66.50976524	66.66222687	66.80666368	66.95823369	67.14190116
307	Sonsonate	Juayua	1	1	6	16	16	5	28	24	22.57143643	22.63028097	22.70606592	22.80413965	22.9209386	23.05556835	23.21426908	23.40506994
308	Sonsonate	Nahuizalco	90	6	20	46	40	44	61	56	9.786961361	45.36309014	45.30870329	45.23381076	45.13038665	44.99664869	44.84329209	44.68637663
309	Sonsonate	Nahulingo	3	3	5	1	1	12	17	16	45.37111461	9.829757506	9.8734453	9.917131685	9.959928096	10.00183309	10.04284692	10.08831857
310	Sonsonate	Salcoatitán	17	0	0	6	0	0	2	7	5.161403766	5.180128194	5.205984235	5.232730953	5.259477966	5.286224907	5.313863504	5.344180774
311	Sonsonate	San Antonio del Monte	25	15	45	0	4	19	30	81	26.8332239	27.32716419	27.80683834	28.27938084	28.73854703	29.18344852	29.618544	30.05542396
312	Sonsonate	San Julián	2	2	0	1	21	15	72	48	17.44391524	17.53753384	17.64452435	17.76667032	17.90040835	18.04573811	18.20711471	18.39078115
313	Sonsonate	Santa Catarina Masahuat	11	1	0	0	0	0	10	0	9.384853761	9.440133925	9.468664729	9.498978529	9.527508657	9.555147823	9.582786466	9.614884591
314	Sonsonate	Santa Isabel Ishuatán	0	1	0	4	0	1	10	12	9.384852907	9.420518553	9.426759666	9.436566697	9.449050101	9.463315807	9.482036532	9.508785581
315	Sonsonate	Santo Domingo de Guzmán	0	6	0	0	0	0	7	1	6.527315572	6.538906508	6.552280323	6.569221457	6.587052875	6.607559505	6.629846752	6.658381002
301	Sonsonate	Sonsonate	76	139	28	84	146	574	464	355	64.72391678	64.50993432	64.33518314	64.20768613	64.1122862	64.04809058	64.02937018	64.07930054
316	Sonsonate	Sonzacate	5	6	6	1	1	7	25	8	25.92380635	26.64331842	27.38155298	28.1278085	28.87674234	29.62656909	30.38263474	31.15475062
1102	Usulután	Alegría	1	4	2	2	19	19	13	0	10.89520349	10.98703888	11.06728177	11.149305	11.23489899	11.3088999	11.38735951	11.46938462
1103	Usulután	Berlín	0	1	0	5	7	2	0	1	16.06463008	15.99686943	16.01113484	16.03788233	16.08156923	16.11901522	16.17340194	16.24294739
1104	Usulután	California	0	1	3	0	0	0	2	0	2.425121951	2.486640106	2.508038209	2.531219879	2.554400339	2.575798819	2.598088464	2.620380243
1105	Usulután	Concepción Batres	0	2	7	8	0	8	21	9	11.20458423	11.25183915	11.30087647	11.3543716	11.4132156	11.46225218	11.51663991	11.57637811
1106	Usulután	El Triunfo	1	0	0	5	9	4	0	0	6.579921331	6.660163616	6.735056977	6.809949656	6.884841095	6.949930462	7.015905647	7.080993214
1107	Usulután	Ereguayquín	0	0	0	8	2	4	10	6	5.607197212	5.625029831	5.645536346	5.66782532	5.693680818	5.713297429	5.736478909	5.761443191
1108	Usulután	Estanzuelas	0	0	2	6	5	3	4	0	8.255214234	8.289985234	8.321190801	8.355070532	8.393410491	8.42372317	8.45849443	8.496834158
1109	Usulután	Jiquilisco	12	34	29	78	252	45	113	26	44.35024611	44.64892829	44.92353728	45.20260492	45.49415315	45.73220676	45.98452742	46.24487166
1110	Usulután	Jucuapa	6	28	13	11	31	21	61	18	17.28877888	17.45550597	17.6115338	17.77112727	17.93785188	18.0849646	18.24010294	18.39969955
1111	Usulután	Jucuarán	0	0	7	4	3	1	19	2	12.10330578	12.08993007	12.09973753	12.11667832	12.14520707	12.16750006	12.2004894	12.24328624
1112	Usulután	Mercedes Umaña	0	4	9	0	19	26	11	0	12.29767125	12.3770238	12.48668908	12.59991994	12.71760731	12.82281725	12.93337382	13.04839155
1113	Usulután	Nueva Granada	0	0	0	0	0	6	0	1	6.965977277	7.030172802	7.08723441	7.14518706	7.205814633	7.257526206	7.312804322	7.368082864
1114	Usulután	Ozatlán	1	9	3	3	10	33	7	15	11.55408736	11.64324622	11.72794704	11.81710422	11.91250506	11.99809865	12.08993159	12.18800694
1115	Usulután	Puerto El Triunfo	9	14	23	27	52	3	7	1	16.13773916	16.40075821	16.66466815	16.92501054	17.18535485	17.41895126	17.65254651	17.88257761
1116	Usulután	San Agustín	0	0	0	0	12	0	0	2	5.28622622	5.671391514	5.640185947	5.614331359	5.595606658	5.57420899	5.559943438	5.550138271
1117	Usulután	San Buenaventura	0	2	0	0	8	0	0	2	4.307262609	4.33757592	4.351841323	4.367891724	4.38661456	4.400878917	4.417819524	4.435653973
1118	Usulután	San Dionisio	3	1	0	7	8	2	0	1	4.650523989	4.694212631	4.737008838	4.780695784	4.824382852	4.862722534	4.902845181	4.942967324
1119	Usulután	San Francisco Javier	0	0	0	0	4	0	0	0	4.819034072	4.811011153	4.801203689	4.794961998	4.792286687	4.786045809	4.784263178	4.785152905
1120	Usulután	Santa Elena	6	11	4	6	12	1	17	1	16.13773885	16.25186159	16.37222592	16.49794043	16.63256972	16.75204394	16.87953949	17.01417111
1121	Usulután	Santa María	3	0	5	3	7	9	9	5	10.54391799	10.73917562	10.92908379	11.11275045	11.2946355	11.45512091	11.61204204	11.76361103
1122	Usulután	Santiago de María	20	6	13	8	8	30	8	8	16.9722657	17.08638913	17.21745251	17.35386529	17.49829944	17.62669147	17.76399443	17.90843213
1123	Usulután	Tecapán	2	3	0	14	11	5	0	0	7.076534095	7.139837743	7.179067599	7.220080449	7.265550922	7.302997812	7.344902116	7.389484121
1101	Usulután	Usulután	71	33	57	312	197	470	335	159	69.31915825	70.14744219	70.94184677	71.74338404	72.5645366	73.29920544	74.05527153	74.82114441
1410	La Unión	Meanguera del Golfo	0	0	1	0	1	0	0	0	2.343094639	2.350229033	2.35914491	2.368060157	2.376973712	2.386784754	2.398371913	2.409963662
