# Supplementary material for: A Bayesian spatio-temporal model of variation in homicide rates for El Salvador
Source: PLoS One. 2025 Sep 24;20(9):e0330215. doi: 10.1371/journal.pone.0330215 (PMC12459783; doi:10.1371/journal.pone.0330215)
Supplement: S3_File — (CSV) [file pone.0330215.s003.csv]

id_map	NAME_2	id	adm2	POB1965	POB1975	POB1995	POB2002	POB2003	POB2004	POB2005	POB2006	POB2007	POB2008	POB2009	POB2010	POB2011	POB2012	POB2013	POB2014	POB2015	POB2016	POB2017	POB2018	POB2019	POB2020	POB2021	POB2022
1	Sesori	1219	Sesori	13800	14805	11053	10849	10820	10791	10762	10734	10705	10676	10647	10989	11342	10810	10711	10620	10535	10442	10354	10269	10078	9996	9912	9827
2	Uluazapa	1220	Uluazapa	3205	3750	3590	3449	3429	3409	3390	3370	3351	3332	3313	3294	3275	3524	3523	3525	3529	3531	3536	3542	3421	3417	3412	3407
3	Aguilares	602	Aguilares	7003	11652	20602	20987	21043	21099	21155	21211	21267	23377	23448	23466	23506	23534	23553	23567	23581	23604	23636	23677	24294	24406	24511	24609
4	Apopa	603	Apopa	14680	26487	113280	123460	124987	126533	128098	129682	131286	147436	150943	154044	157330	160263	163140	165897	168558	171197	173808	176397	194101	198528	202871	207110
5	Ayutuxtepeque	604	Ayutuxtepeque	4281	10223	25674	30612	31391	32190	33009	33849	34710	38889	39695	40541	41330	42133	42919	43697	44475	45273	46089	46927	50308	51558	52825	54106
6	Cuscatancingo	605	Cuscatancingo	14612	26099	59167	63284	63896	64513	65136	65765	66400	73814	74658	75561	76471	77310	78141	78959	79775	80625	81507	82425	85683	86964	88238	89504
7	Delgado	606	Delgado	42735	70981	111857	116651	117352	118058	118767	119482	120200	131635	131210	130890	130268	129821	129246	128635	128011	127431	126892	126400	127301	126839	126297	125672
8	El Paisnal	607	El Paisnal	9712	12165	13692	14187	14259	14331	14404	14477	14551	15815	15670	15544	15385	15233	15080	14927	14776	14634	14500	14373	14386	14280	14170	14057
9	Guazapa	608	Guazapa	8249	11367	19541	21439	21724	22014	22307	22605	22906	25281	25431	25547	25674	25787	25889	25983	26073	26172	26279	26394	27454	27697	27935	28166
10	San Luis del Carmen	429	San Luis del Carmen	2351	2341	1323	1233	1221	1209	1197	1185	1173	1161	1149	1137	1125	1131	1120	1109	1100	1091	1084	1078	942	927	913	898
11	San Miguel de Mercedes	430	San Miguel de Mercedes	2349	2471	2258	2389	2408	2428	2447	2467	2487	2507	2527	2577	2628	2589	2595	2603	2611	2617	2625	2633	2552	2565	2577	2589
12	San Rafael	431	San Rafael	3098	3695	4307	4282	4278	4275	4271	4268	4264	4425	4592	4444	4464	4485	4504	4524	4546	4564	4584	4607	4507	4539	4571	4602
13	Santa Rita	432	Santa Rita	2920	3730	4771	5445	5549	5655	5763	5873	5985	6099	6329	6397	6466	6544	6614	6683	6752	6813	6874	6935	7233	7367	7504	7642
14	Tejutla	433	Tejutla	7921	9916	13049	13372	13419	13466	13513	13561	13608	14134	14242	14334	14451	14531	14628	14726	14825	14910	14998	15091	15175	15350	15525	15698
15	Candelaria	702	Candelaria	5444	7059	9724	9936	9966	9997	10028	10059	10090	10204	10345	10471	10601	10771	10943	11126	11323	57933	11730	11953	11483	11583	11681	11775
16	Cojutepeque	701	Cojutepeque	20936	28504	46507	48692	49012	49335	49659	49986	50315	50989	51653	52402	53165	54078	54981	55932	56939	11519	58983	60086	59256	59909	60550	61171
17	El Carmen	703	El Carmen	5582	7137	12629	13042	13102	13162	13223	13284	13345	13566	13793	14085	14286	14600	14888	15187	15500	15807	16129	16462	16681	16960	17240	17518
17	El Carmen	1406	El Carmen	9499	13050	14814	13306	13104	12904	12708	12514	12324	13263	13283	13333	13274	13269	13268	13270	13274	13289	13311	13339	13476	13570	13664	13760
18	El Rosario	704	El Rosario	2036	2574	3781	4031	4068	4106	4144	4182	4220	4258	4296	4334	4372	4576	4661	4749	4842	4934	5031	5133	5135	5210	5286	5361
18	El Rosario	803	El Rosario	4597	6255	10911	14027	14539	15071	15621	16192	16784	17544	17928	18315	18657	19044	19427	19813	20204	20707	21219	21740	24489	25165	25852	26549
18	El Rosario	1308	El Rosario	2514	2474	1124	1245	1263	1282	1301	1320	1339	1358	1437	1521	1610	1381	1363	1347	1331	1314	1299	1284	1253	1242	1231	1221
19	Monte San Juan	705	Monte San Juan	5477	6721	8613	9519	9656	9795	9936	10079	10224	10363	10504	10695	10840	11027	11224	11432	11654	11875	12110	12357	12009	12145	12279	12410
20	Oratorio de Concepci¢n	706	Oratorio de Concepci¢n	2150	2493	2572	3118	3205	3294	3386	3481	3578	3678	3781	3724	3774	3837	3899	3965	4034	4103	4175	4251	4227	4278	4330	4381
21	Ahuachap n	101	Ahuachap n	45067	58208	89969	101436	103189	104973	106787	108633	110511	112150	112782	113744	114846	115788	116948	118164	119424	120574	121722	122840	133461	135325	137186	139051
22	Apaneca	102	Apaneca	6260	7382	7873	8166	8209	8252	8296	8339	8383	8403	8368	8333	8333	8335	8350	8374	8406	8437	8473	8513	8412	8399	8384	8368
23	Atiquizaya	103	Atiquizaya	20816	25366	29214	31691	32061	32436	32815	33199	33587	33708	33613	33557	33557	33547	33579	33631	33698	33737	33779	33817	35547	35646	35739	35825
24	Concepci¢n de Ataco	104	Concepci¢n de Ataco	9190	10845	13672	13148	13075	13002	12930	12858	12786	12780	12712	12658	12579	12555	12531	12515	12508	12492	12479	12467	12850	12831	12810	12787
25	El Refugio	105	El Refugio	1796	2290	5609	6985	7208	7437	7674	7919	8171	8432	8658	8895	9146	9391	9655	9928	10209	10484	10763	11043	12580	13019	13472	13938
26	Guaymango	106	Guaymango	8898	12004	17633	18439	18557	18676	18796	18916	19037	19231	19231	19417	19417	19622	19775	19945	20128	20300	20479	20660	21423	21593	21760	21924
27	Jujutla	107	Jujutla	13067	18111	27292	28047	28157	28267	28377	28488	28599	28846	28916	29032	29183	29351	29548	29766	30002	30217	30440	30662	32090	32339	32582	32822
28	San Francisco Men‚ndez	108	San Francisco Men‚ndez	16388	24324	37583	40437	40862	41291	41725	42164	42607	43062	43415	43668	44118	44505	44967	45467	45999	46506	47028	47556	49653	50192	50728	51260
29	San Lorenzo	109	San Lorenzo	4346	5475	7530	8460	8602	8746	8893	9042	9194	9302	9346	9398	9450	9528	9606	9690	9778	9859	9940	10020	10715	10834	10953	11071
30	San Pedro Puxtla	110	San Pedro Puxtla	4522	5294	6886	7390	7465	7541	7618	7695	7773	7874	7874	7937	8000	8078	8167	8267	8378	8490	8609	8735	8613	8673	8731	8788
31	Tacuba	111	Tacuba	14260	17997	22311	26445	27095	27760	28443	29142	29858	30211	30303	30534	30702	30952	31209	31484	31774	32039	32307	32571	34740	35116	35489	35860
32	Tur¡n	112	Tur¡n	3308	4202	6045	7623	7880	8146	8420	8704	8997	9174	9302	9434	9582	9745	9915	10094	10281	10463	10649	10837	11601	11829	12061	12295
33	Cinquera	902	Cinquera	3723	2820	692	1073	1142	1216	1294	1378	1467	1562	1538	1525	1512	1497	1481	1464	1446	1434	1424	1415	1353	1345	1337	1330
34	Dolores	903	Dolores	6091	6711	5797	6112	6158	6205	6252	6299	6347	6803	7292	6849	6849	6866	6868	6862	6851	6868	6888	6912	6841	6891	6941	6992
35	Guacotecti	904	Guacotecti	2850	3391	4197	4940	5056	5176	5297	5422	5550	6051	6151	6270	6380	6480	6576	6663	6745	6853	6964	7078	7376	7562	7753	7949
36	Ilobasco	905	Ilobasco	31150	41635	55025	58720	59267	59820	60378	60942	61510	66667	67385	68182	69024	69661	70223	70675	71050	71680	72320	72972	76410	77860	79339	80841
37	Jutiapa	906	Jutiapa	8178	9509	7055	6776	6737	6699	6660	6622	6584	6546	6944	6897	6849	6785	6723	6654	6582	6537	6497	6461	6258	6237	6216	6195
38	San Isidro	907	San Isidro	7051	8560	9107	8318	8211	8105	8001	7898	7796	8333	8333	8342	8361	8356	8346	8329	8307	8320	8339	8364	8093	8125	8158	8190
38	San Isidro	1320	San Isidro	1562	2101	2860	2827	2822	2818	2813	2809	2804	2799	2794	3175	3608	3225	3250	3275	3301	3322	3344	3367	3544	3604	3664	3726
39	Sensuntepeque	901	Sensuntepeque	31228	38275	39362	39925	40006	40087	40169	40250	40332	43339	43478	43605	43831	44005	44092	44127	44134	44317	44524	44756	44180	44546	44915	45285
40	Tejutepeque	908	Tejutepeque	5240	5810	5440	6362	6505	6652	6803	6957	7114	7692	7742	7813	7885	7928	7968	7995	8015	8063	8113	8164	8499	8635	8774	8915
41	Victoria	909	Victoria	12221	14688	13637	13038	12954	12871	12789	12707	12626	13514	13423	13333	13333	13298	13225	13134	13033	12983	12937	12897	12863	12893	12923	12953
42	Agua Caliente	402	Agua Caliente	5722	7217	8420	8327	8314	8300	8287	8274	8261	8562	8576	8602	8621	8659	8689	8722	8757	8785	8816	8852	8670	8726	8782	8837
43	Arcatao	403	Arcatao	5511	5529	2368	2690	2739	2789	2841	2893	2946	3003	3061	3120	2907	2882	2861	2843	2829	2815	2805	2798	2431	2399	2367	2335
44	Azacualpa	404	Azacualpa	1388	1574	1449	1257	1232	1207	1183	1159	1136	1113	1157	1203	1251	1140	1136	1133	1131	1129	1128	1128	1028	1022	1017	1011
45	Chalatenango	401	Chalatenango	17461	22882	29092	29196	29211	29226	29241	29256	29271	30395	30612	30769	31008	31136	31322	31508	31698	31859	32028	32205	31965	32272	32576	32877
46	Cital	406	Cital	4170	4553	4683	4373	4330	4288	4246	4205	4164	4292	4424	4274	4274	4269	4270	4274	4280	4284	4292	4303	4027	4026	4025	4023
47	Comalapa	407	Comalapa	3096	3591	3953	3363	3286	3211	3138	3066	2996	3077	3067	3053	3040	3036	3031	3029	3028	3027	3029	3034	2779	2769	2759	2748
48	Concepci¢n Quezaltepeque	408	Concepci¢n Quezaltepeque	4574	5309	6327	6403	6413	6424	6435	6446	6457	6711	6711	6711	6803	6833	6871	6909	6950	6985	7023	7064	6947	7006	7066	7125
49	Dulce Nombre de Mar¡a	409	Dulce Nombre de Mar¡a	4385	5321	5409	5197	5168	5138	5109	5080	5051	5208	5208	5208	5208	5186	5187	5189	5194	5196	5202	5210	4953	4957	4961	4963
50	El Carrizal	410	El Carrizal	2177	2506	2696	2558	2539	2520	2501	2483	2464	2445	2545	2649	2757	2549	2553	2557	2563	2567	2573	2580	2473	2480	2487	2494
51	El Para¡so	411	El Para¡so	2710	4375	10078	10312	10346	10380	10414	10449	10483	11029	11257	11461	11688	11883	12078	12266	12449	12613	12771	12924	14212	14612	15022	15440
52	La Laguna	412	La Laguna	2770	3548	4434	4128	4086	4045	4004	3963	3923	3883	3843	4082	4336	4099	4113	4127	4144	4157	4173	4190	4057	4078	4100	4121
53	La Palma	413	La Palma	6011	7890	10935	11675	11785	11896	12008	12121	12235	12350	12821	13015	13115	13257	13379	13498	13618	13723	13830	13938	14320	14543	14769	14994
54	San Jos‚ Las Flores	414	La Reina	6387	7569	7980	8848	8979	9113	9248	9386	9525	9901	10000	10100	10101	10148	10214	10281	10350	10410	10473	10540	10479	10588	10698	10806
55	Las Vueltas	416	Las Vueltas	3619	3248	1019	972	966	959	953	946	940	934	928	922	916	863	847	834	822	812	803	796	627	608	589	571
56	Nombre de Jes£s	417	Nombre de Jes‚s	4096	4711	4369	4436	4445	4455	4465	4474	4484	4630	4622	4614	4606	4630	4637	4645	4656	4665	4677	4691	4439	4446	4453	4459
57	Nueva Concepci¢n	418	Nueva Concepci¢n	16922	21680	27577	28184	28271	28359	28448	28536	28625	29730	29940	30084	30270	30464	30649	30833	31022	31182	31349	31524	31744	32091	32439	32783
58	Nueva Trinidad	419	Nueva Trinidad	4965	4378	1255	1484	1520	1557	1595	1633	1673	1714	1756	1610	1476	1544	1512	1482	1454	1426	1399	1374	1247	1221	1194	1168
59	Ojos de Agua	420	Ojos de Agua	3047	3543	3268	3495	3529	3563	3597	3632	3667	3702	3802	3802	3802	3828	3840	3854	3869	3881	3895	3911	3778	3797	3815	3834
60	Potonico	421	Potonico	3435	3304	1583	1585	1585	1585	1585	1586	1586	1586	1586	1586	1586	1525	1509	1494	1481	1469	1459	1450	1260	1240	1220	1200
61	San Antonio de la Cruz	422	San Antonio de la Cruz	2606	2842	1794	1829	1834	1839	1844	1849	1854	1898	1883	1867	1851	1845	1836	1829	1823	1816	1812	1809	1627	1614	1601	1587
62	San Antonio Los Ranchos	423	San Antonio Los Ranchos	1949	1909	1128	1393	1435	1479	1524	1571	1619	1668	1718	1669	1667	1669	1671	1673	1676	1678	1681	1685	1610	1613	1616	1620
63	San Fernando	424	San Fernando	1805	2053	2365	2496	2515	2534	2554	2573	2593	2613	2633	2653	2673	2801	2826	2850	2875	2897	2919	2942	3023	3070	3119	3167
64	San Francisco Lempa	425	San Francisco Lempa	999	1141	907	881	877	873	869	866	862	858	854	850	846	862	857	853	849	844	840	836	808	805	803	801
65	San Francisco Moraz n	426	San Francisco Moraz n	3502	3794	2540	3271	3392	3516	3646	3780	3919	4065	4216	4373	4107	4119	4137	4155	4174	4191	4209	4229	4132	4161	4190	4218
66	San Ignacio	427	San Ignacio	4383	5335	6927	7864	8008	8155	8304	8456	8611	9009	9112	9208	9305	9414	9515	9614	9712	9800	9887	9975	10399	10591	10786	10982
67	San Isidro Labrador	428	San Isidro Labrador	2433	1494	223	933	1145	1404	1723	2113	2592	3180	3901	4785	5869	2705	2714	2724	2735	2744	2755	2768	2671	2685	2698	2712
68	San Jos‚ Cancasque	405	San Jos‚ Cancasque	3060	3037	1536	1658	1676	1694	1713	1732	1751	1770	1789	1808	1827	1726	1716	1707	1700	1693	1688	1686	1486	1469	1453	1437
69	La Reina	415	San Jos‚ Las Flores	3702	3581	1508	1551	1558	1564	1570	1577	1583	1589	1595	1601	1607	1518	1502	1487	1475	1463	1454	1447	1230	1208	1186	1164
70	San Bartolom‚ Perulap¡a	707	San Bartolom‚ Perulap¡a	3107	4375	6073	7162	7333	7508	7687	7870	8058	8197	8363	8531	8703	8890	9082	9283	9493	9702	9920	10148	10306	10501	10697	10894
71	San Crist¢bal	708	San Crist¢bal	3766	4870	7353	7900	7982	8064	8147	8231	8316	8475	8637	8696	8889	9039	9207	9383	9567	9748	9938	10135	10217	10375	10533	10690
72	San Jos‚ Guayabal	709	San Jos‚ Guayabal	7990	9691	9789	9501	9460	9420	9380	9340	9300	9259	9302	9288	9274	9324	9354	9391	9436	9479	9530	9587	9163	9132	9100	9065
73	San Pedro Perulap n	710	San Pedro Perulap n	19571	24324	29022	37352	38723	40145	41619	43146	44730	45455	46256	47074	47965	48848	49799	50792	51831	52856	53930	55047	54989	55797	56602	57393
74	San Rafael Cedros	711	San Rafael Cedros	5855	7985	12648	15065	15446	15837	16237	16648	17069	17544	17857	18282	18739	19224	19724	20248	20797	21349	21928	22532	22712	23211	23716	24223
75	San Ram¢n	712	San Ram¢n	2926	3751	4925	5681	5799	5918	6040	6165	6292	6390	6494	6623	6755	6856	6988	7125	7270	7412	7561	7717	7795	7922	8048	8175
76	Santa Cruz Analquito	713	Santa Cruz Analquito	1470	1782	2331	2476	2497	2519	2541	2563	2585	2607	2629	2681	2734	2760	2804	2850	2899	2947	2999	3053	3002	3033	3065	3096
77	Santa Cruz Michapa	714	Santa Cruz Michapa	3725	5110	10287	11139	11266	11395	11525	11657	11790	12097	12371	12712	13029	13385	13755	14143	14550	14959	15389	15839	15989	16367	16751	17137
78	Suchitoto	715	Suchitoto	29205	28723	15560	20415	21223	22063	22935	23843	24786	24691	24638	24573	24518	24529	24541	24570	24619	24659	24719	24796	23499	23331	23158	22976
79	Tenancingo	716	Tenancingo	8256	8893	5596	6260	6361	6464	6568	6674	6782	6748	6720	6692	6676	6669	6666	6670	6680	6688	6703	6723	6302	6250	6198	6144
80	Antiguo Cuscatl n	502	Antiguo Cuscatl n	6473	11143	29212	31751	32131	32516	32905	33299	33698	36810	37313	37879	38363	39001	39688	40410	41151	41841	42501	43111	47010	47956	48900	49834
81	Chiltiup n	506	Chiltiup n	5558	7632	10970	10927	10921	10915	10909	10903	10897	11682	11650	11650	11682	11723	11796	11888	11997	12100	12206	12310	11678	11656	11630	11597
82	Ciudad Arce	503	Ciudad Arce	19611	27431	43247	52508	53984	55501	57061	58665	60314	65379	65957	66521	67308	68139	69119	70192	71330	72414	73485	74510	75539	76347	77126	77865
83	Col¢n	504	Col¢n	15500	23886	56692	77545	81094	84805	88686	92745	96989	106500	108449	110596	112740	115107	117546	120048	122561	124875	127054	129036	147557	151449	155353	159236
84	Comasagua	505	Comasagua	8425	9689	11064	11527	11595	11663	11732	11801	11870	12698	12676	12658	12658	12744	12839	12963	13112	13264	13428	13597	12103	12030	11952	11868
85	Huiz£car	507	Huizucar	7158	8047	10076	12442	12823	13215	13619	14036	14465	15625	15670	15723	15831	15986	16148	16331	16528	16713	16893	17062	17176	17289	17396	17493
86	Jayaque	508	Jayaque	7288	8096	11332	11171	11148	11126	11103	11081	11058	11873	11853	11863	11905	11983	12091	12225	12382	12540	12708	12880	11636	11596	11551	11500
87	Jicalapa	509	Jicalapa	2156	2883	5439	5248	5222	5195	5168	5142	5116	5525	5525	5525	5525	5618	5671	5733	5800	5865	5929	5990	5896	5921	5943	5963
88	La Libertad	510	La Libertad	14497	20330	34058	35176	35339	35502	35666	35831	35997	38784	38781	38866	39046	39285	39589	39945	40337	40696	41047	41371	41188	41321	41435	41524
89	Nueva San Salvador	501	Nueva San Salvador	45335	61356	115295	119107	119662	120220	120780	121343	121908	131387	131274	131818	132530	133255	134285	135483	136791	8423	139134	140189	139588	139908	140144	140273
90	Nuevo Cuscatl n	511	Nuevo Cuscatl n	2132	2713	5434	6245	6370	6498	6628	6761	6897	7500	7587	7678	7770	7895	8021	8155	8293	86256	8547	8663	9280	9442	9603	9762
91	Opico	512	Opico	27802	37112	55587	65829	67438	69087	70776	72507	74280	80292	80614	81059	81688	82413	83285	84258	85295	56677	87188	88054	89430	90088	90707	91273
92	Quezaltepeque	513	Quezaltepeque	25514	32927	47827	50580	50986	51395	51808	52224	52643	56446	56222	56065	56050	56069	56181	56349	56545	14587	56777	56821	58010	58009	57981	57916
93	Sacacoyo	514	Sacacoyo	3483	5178	9736	11158	11377	11601	11829	12062	12299	13349	13448	13567	13707	13864	14038	14224	14415	17433	14749	14893	16030	16265	16497	16723
94	San Jos‚ Villanueva	515	San Jos‚ Villanueva	3186	4344	8216	11013	11484	11974	12486	13020	13576	14870	15094	15385	15686	16009	16352	16712	17082	7732	17774	18096	19867	20353	20843	21332
95	San Mat¡as	516	San Mat¡as	4021	5303	7349	7329	7326	7323	7320	7317	7314	7828	7768	7737	7704	7696	7698	7708	7724	22358	7737	7736	7749	7727	7702	7673
96	San Pablo Tacachico	517	San Pablo Tacachico	9152	14010	19028	19797	19910	20023	20137	20251	20366	21858	21739	21739	21739	21812	21915	22051	22211	137981	22505	22642	21895	21856	21808	21747
97	Talnique	518	Talnique	3691	4729	6559	7500	7645	7793	7944	8097	8254	8909	8921	8955	9009	9076	9160	9257	9362	9459	9555	9644	9656	9709	9758	9801
98	Tamanique	519	Tamanique	4568	7226	11789	12783	12932	13082	13234	13388	13544	14599	14670	14735	14837	14967	15119	15291	15476	15650	15819	15979	16074	16179	16279	16370
99	Teotepeque	520	Teotepeque	6732	9199	12205	12272	12282	12291	12301	12310	12320	13228	13158	13216	13216	13316	13429	13572	13740	13909	14089	14274	12863	12810	12751	12686
100	Tepecoyo	521	Tepecoyo	7250	9275	11459	13051	13296	13545	13799	14058	14322	15385	15355	15351	15385	15448	15532	15636	15754	15858	15958	16048	15959	15979	15992	15996
101	Zaragoza	522	Zaragoza	3115	5326	15778	19420	20004	20607	21227	21867	22525	24814	25434	26071	26726	27438	28196	28988	29801	30586	31356	32097	35947	37086	38244	39415
102	Cuyultit n	802	Cuyultit n	2069	2704	4410	5064	5165	5268	5373	5481	5590	5701	5859	5926	6000	6064	6129	6193	6256	6351	6446	6541	7397	7541	7686	7831
104	Jerusal‚n	804	Jerusal‚n	1494	1797	2139	2381	2417	2455	2493	2531	2570	2639	2710	2783	2858	2685	2698	2711	2725	2755	2785	2817	2975	2999	3022	3045
105	Mercedes La Ceiba	805	Mercedes La Ceiba	484	587	623	631	632	634	635	636	637	638	639	647	655	636	632	628	649	628	629	630	662	661	661	660
106	Olocuilta	806	Olocuilta	9212	11873	18079	24069	25074	26120	27210	28346	29529	30651	31169	31599	32039	32463	32867	33255	33629	34168	34694	35213	40854	41758	42663	43567
107	Para¡so de Osorio	807	Para¡so de Osorio	1586	2011	2891	2794	2780	2767	2754	2740	2727	2714	2701	2809	2921	2823	2832	2843	2854	2882	2911	2942	3039	3053	3067	3080
108	San Antonio Masahuat	808	San Antonio Masahuat	3272	3771	4088	4186	4201	4215	4229	4244	4258	4272	4286	4329	4329	4331	4333	4338	4345	4378	4414	4453	4481	4481	4479	4477
109	San Emigdio	809	San Emigdio	1488	1908	2714	2774	2783	2792	2800	2809	2818	2890	2907	2915	2924	2940	2953	2966	2980	3010	3041	3074	3262	3288	3313	3338
110	San Francisco Chinameca	810	San Francisco Chinameca	4666	5502	6409	6963	7046	7129	7214	7300	7387	7576	7770	7969	7634	7659	7686	7715	7748	7824	7904	7988	8308	8354	8398	8439
111	San Juan Nonualco	811	San Juan Nonualco	11332	12533	11973	14818	15276	15749	16236	16738	17256	17699	17778	17857	17910	17968	18041	18117	18199	18382	18571	18769	19771	19908	20040	20165
112	San Juan Talpa	812	San Juan Talpa	4616	6118	6993	7401	7461	7522	7583	7645	7707	7895	7892	7905	7913	7930	7949	7970	7996	8068	8144	8226	8431	8458	8481	8502
113	San Juan Tepezontes	813	San Juan Tepezontes	2613	3060	3147	3420	3461	3503	3545	3587	3630	3674	3719	3765	3717	3730	3739	3750	3764	3800	3838	3880	3921	3930	3938	3944
114	San Luis La Herradura	815	San Luis La Herradura	16582	16582	17523	19151	19395	19643	19894	20148	20405	20979	21097	21277	21385	21524	21663	21807	21956	22228	22507	22797	24184	24420	24651	24874
115	San Luis Talpa	814	San Luis Talpa	3150	6082	16498	19345	19790	20245	20711	21188	21675	22801	23377	23991	24609	25213	25835	26462	27094	27880	28677	29489	33922	35047	36195	37365
116	San Miguel Tepezontes	816	San Miguel Tepezontes	2767	3431	4717	4928	4958	4990	5021	5052	5084	5116	5236	5359	5291	5320	5347	5375	5404	5463	5524	5587	5895	5943	5989	6034
117	San Pedro Masahuat	817	San Pedro Masahuat	9876	13963	22314	24091	24356	24624	24895	25169	25446	26217	26427	26604	26812	26992	27177	27359	27542	27871	28202	28538	31168	31551	31927	32293
118	San Pedro Nonualco	818	San Pedro Nonualco	7423	8690	9394	9311	9299	9287	9276	9264	9252	9240	9404	9375	9346	9323	9312	9307	9308	9366	9429	9501	9456	9432	9405	9376
119	San Rafael Obrajuelo	819	San Rafael Obrajuelo	4521	6134	9248	9577	9625	9674	9722	9771	9820	9869	10174	10204	10309	10369	10440	10514	10591	10727	10868	11014	11638	11753	11866	11976
120	Santa Mar¡a Ostuma	820	Santa Mar¡a Ostuma	4498	5381	5725	5878	5900	5922	5945	5967	5990	6098	6098	6098	6098	6083	6084	6089	6098	6143	6193	6247	6266	6263	6258	6251
121	Santiago Nonualco	821	Santiago Nonualco	19876	25770	33897	37272	37781	38297	38820	39350	39887	40892	41037	41162	41322	41407	41528	41652	41781	42138	42502	42877	45562	45831	46082	46310
122	Tapalhuaca	822	Tapalhuaca	2760	3307	3651	3742	3755	3769	3782	3796	3809	3891	3886	3881	3883	3882	3885	3890	3898	3928	3961	3997	4032	4034	4034	4033
123	Zacatecoluca	801	Zacatecoluca	46731	58030	59326	63035	63584	64137	64695	65258	65826	67358	67434	67472	67476	67579	67672	67783	67918	68437	68982	69560	71478	71587	71660	71696
124	Anamor¢s	1402	Anamor¢s	12809	14937	15173	14807	14755	14704	14653	14602	14551	15686	15625	15773	15873	15851	15891	15936	15986	16050	16123	16207	16238	16379	16520	16662
125	Bol¡var	1403	Bol¡var	4582	5177	4855	4471	4418	4367	4315	4265	4215	4166	4505	4484	4464	4452	4435	4418	4403	4391	4381	4373	4408	4423	4437	4452
126	Concepci¢n de Oriente	1404	Concepci¢n de Oriente	6491	7838	6770	7560	7680	7802	7925	8051	8179	8850	8902	8929	8929	8987	9018	9049	9081	9118	9158	9201	9573	9697	9822	9949
127	Conchagua	1405	Conchagua	12217	22722	34102	35967	36242	36519	36798	37079	37362	40909	41379	41899	42463	42955	43455	43947	44435	44942	45456	45978	49378	50490	51622	52775
129	El Sauce	1407	El Sauce	7975	9690	8278	7219	7079	6942	6807	6675	6546	6993	6928	6864	6801	6777	6731	6688	6650	6619	6593	6573	6360	6342	6324	6306
130	Intipuc	1408	Intipuc	5738	6954	7273	7443	7468	7492	7517	7542	7567	8187	8219	8264	8290	8318	8347	8376	8406	8441	8478	8518	8900	9019	9141	9264
131	La Uni¢n	1401	La Uni¢n	25760	34249	36313	34972	34785	34598	34413	34228	34045	36697	36660	36613	36545	36509	36454	36396	36340	36306	36282	36270	37223	37460	37694	37926
132	Lislique	1409	Lislique	7812	10133	13708	13519	13492	13465	13438	13412	13385	14563	14663	14706	14925	14992	15091	15187	15282	15382	15485	15589	16698	17003	17314	17631
133	Nueva Esparta	1411	Nueva Esparta	8636	10683	12470	10729	10501	10278	10060	9846	9637	10363	10309	10363	10309	10311	10300	10291	10286	10290	10300	10315	10322	10376	10431	10486
134	Pasaquina	1412	Pasaquina	14499	19437	20367	17933	17610	17293	16981	16675	16375	17544	17544	17493	17403	17360	17312	17268	17233	17212	17203	17204	17100	17152	17204	17256
135	Polor¢s	1413	Polor¢s	7963	9496	9507	9620	9636	9652	9668	9685	9701	10471	10526	10526	10554	10573	10592	10612	10633	10660	10690	10725	11078	11196	11315	11435
136	San Alejo	1414	San Alejo	16749	21877	21644	19183	18855	18532	18216	17904	17598	18868	18692	18634	18480	18364	18241	18120	18003	17898	17801	17711	17972	17990	18008	18026
137	San Jos‚	1415	San Jos‚	2911	3441	3750	3274	3211	3149	3089	3029	2971	2914	3175	3459	3141	3125	3107	3089	3072	3055	3039	3024	3150	3164	3179	3193
138	Santa Rosa de Lima	1416	Santa Rosa de Lima	17953	22333	25287	26664	26867	27071	27277	27484	27693	30043	30265	30488	30655	30831	31006	31176	31346	31531	31723	31922	33739	34279	34828	35384
139	Yayantique	1417	Yayantique	4028	5066	5677	6346	6447	6551	6656	6763	6871	6981	7561	7653	7718	7791	7863	7934	8004	8078	8154	8232	8818	9000	9187	9378
140	Yucuaiqu¡n	1418	Yucuaiqu¡n	6251	7456	8277	7380	7260	7142	7026	6911	6799	7326	7321	7326	7326	7317	7319	7323	7330	7345	7363	7387	7343	7386	7430	7474
141	Arambala	1302	Arambala	3038	3147	1836	1827	1826	1825	1824	1822	1821	1820	1969	1953	1937	1922	1910	1899	1892	1883	1877	1873	1717	1703	1690	1676
142	Cacaopera	1303	Cacaopera	12437	13221	9650	10384	10494	10604	10716	10829	10943	12048	12048	12048	11976	11972	11969	11974	11988	11994	12011	12038	11539	11550	11560	11569
143	Chilanga	1305	Chilanga	6441	7697	8611	9230	9322	9415	9509	9604	9700	10753	10870	10989	11111	11164	11261	11360	11466	11559	11660	11765	12030	12210	12394	12579
144	Corinto	1304	Corinto	10502	13331	16199	15734	15669	15603	15539	15474	15410	17058	17123	17167	17214	17263	17324	17389	17463	17520	17588	17665	17580	17706	17829	17950
145	Delicias de Concepci¢n	1306	Delicias de Concepci¢n	3455	4239	4813	4965	4987	5009	5031	5054	5076	5098	5120	5714	5780	5808	5853	5900	5950	5995	6043	6095	6162	6244	6327	6410
146	El Divisadero	1307	El Divisadero	6338	7314	7507	7571	7580	7589	7599	7608	7617	7626	8475	9419	8547	8564	8604	8647	8695	8736	8784	8837	8751	8824	8899	8972
148	Gualococti	1309	Gualococti	2484	2835	3137	3427	3470	3514	3559	3604	3650	4065	4527	5042	5616	4196	4229	4261	4295	4324	4354	4385	4589	4663	4739	4816
149	Guatajiagua	1310	Guatajiagua	8216	9545	10552	11219	11317	11417	11517	11619	11721	13043	13158	13158	13289	13387	13488	13592	13705	13805	13915	14033	14010	14169	14328	14487
150	Joateca	1311	Joateca	3905	4309	3558	3925	3980	4036	4094	4151	4210	4270	4331	4393	4695	4719	4739	4760	4785	4806	4831	4858	4791	4827	4864	4901
151	Jocoaitique	1312	Jocoaitique	4746	4718	2077	2512	2581	2652	2725	2800	2877	3155	3460	3794	4160	3075	3062	3052	3046	3038	3034	3033	2825	2812	2799	2786
152	Jocoro	1313	Jocoro	8438	10158	9776	9941	9964	9988	10012	10036	10060	10084	11161	11173	11236	11279	11330	11387	11452	11510	11577	11654	11331	11407	11482	11556
153	Lolotiquillo	1314	Lolotiquillo	3406	4068	4669	4811	4831	4852	4873	4894	4915	5464	5495	5526	5557	5630	5675	5722	5772	5817	5865	5917	5986	6067	6149	6232
154	Meanguera	1315	Meanguera	6692	7876	7788	7806	7808	7811	7813	7816	7818	7820	7822	8696	9668	8772	8813	8860	8913	8960	9015	9077	8825	8886	8948	9009
155	Osicala	1316	Osicala	5217	6621	9495	9149	9100	9052	9004	8956	8909	9926	11059	12321	13727	10281	10375	10471	10572	10661	10757	10857	11154	11331	11511	11693
156	Perqu¡n	1317	Perqu¡n	2002	2681	3407	3259	3239	3218	3198	3178	3158	3509	3899	4332	3567	3588	3610	3634	3659	3680	3704	3730	3768	3812	3856	3901
157	San Carlos	1318	San Carlos	1828	2311	3391	3827	3894	3961	4030	4101	4172	4244	4762	5343	5995	4978	5048	5117	5186	5246	5307	5368	5919	6076	6237	6402
158	San Fernando	1319	San Fernando	1476	1522	1018	1377	1438	1501	1567	1636	1708	1783	1861	1942	2027	1956	1970	1985	2000	2012	2026	2040	2122	2155	2188	2222
159	San Francisco Gotera	1301	San Francisco Gotera	8411	11337	20114	20654	20733	20811	20890	20969	21049	23649	23904	24306	24638	24962	25303	25643	25990	26304	26627	26955	28586	29215	29854	30499
161	San Sim¢n	1321	San Sim¢n	4982	5889	8434	9370	9512	9656	9803	9951	10102	11364	11494	11625	11757	12024	12198	12371	12547	12708	12873	13039	13943	14278	14620	14968
162	Sensembra	1322	Sensembra	2631	3056	3089	3001	2989	2976	2964	2952	2940	2928	3247	3601	3994	3261	3267	3273	3282	3287	3295	3304	3287	3308	3328	3349
163	Sociedad	1323	Sociedad	10860	12621	10679	11097	11158	11220	11281	11344	11406	12579	12579	12559	12500	12555	12565	12582	12609	12627	12656	12694	12227	12253	12279	12301
164	Torola	1324	Torola	4964	4200	1335	2159	2312	2476	2652	2840	3042	3258	3356	3350	3352	3353	3358	3364	3372	3379	3388	3400	3284	3295	3306	3316
165	Yamabal	1325	Yamabal	3332	3732	3757	4090	4140	4191	4242	4294	4346	4399	4862	4878	4920	4955	4989	5024	5061	5093	5128	5166	5261	5330	5399	5469
166	Yoloaiqu¡n	1326	Yoloaiqu¡n	2967	3353	3739	3665	3654	3644	3634	3623	3613	3603	3593	3583	4049	4072	4092	4114	4139	4159	4183	4208	4195	4234	4274	4314
167	Carolina	1202	Carolina	6677	7615	8286	8259	8255	8252	8248	8244	8240	8798	8791	8798	8798	8808	8825	8846	8871	8888	8907	8927	8993	9031	9068	9103
168	Chapeltique	1205	Chapeltique	8009	10113	10501	10633	10652	10671	10690	10709	10728	11442	11442	11450	11450	11462	11487	11517	11554	11581	11613	11646	11586	11623	11659	11692
169	Chinameca	1206	Chinameca	21274	22995	21073	21787	21891	21995	22100	22205	22311	23753	23622	23529	23419	23333	23270	23215	23169	23099	23034	22970	23146	23139	23127	23109
170	Chirilagua	1207	Chirilagua	15794	21243	21362	20547	20433	20320	20207	20095	19984	21212	21097	20958	20873	20787	20710	20642	20582	20502	20427	20354	20423	20393	20358	20319
171	Ciudad Barrios	1203	Ciudad Barrios	12531	16393	24806	24812	24813	24814	24815	24816	24817	26726	26936	27167	27397	27671	27955	28251	28562	28848	29143	29444	29924	30292	30658	31021
172	Comacar n	1204	Comacar n	3423	3954	3456	3304	3282	3261	3240	3220	3199	3390	3367	3344	3333	3315	3304	3296	3290	3282	3277	3273	3155	3141	3128	3114
173	El Tr nsito	1208	El Tr nsito	11855	15458	16820	17704	17834	17964	18096	18229	18363	19651	19694	19763	19817	19903	19995	20095	20204	20294	20390	20487	20694	20834	20972	21105
174	Lolotique	1209	Lolotique	10814	12704	14084	14563	14633	14703	14774	14845	14916	15974	16000	16043	16064	16133	16202	16278	16361	16430	16503	16578	16716	16822	16925	17025
175	Moncagua	1210	Moncagua	11612	15301	21266	22068	22185	22302	22421	22539	22659	24390	24590	24793	25000	25258	25518	25792	26079	26344	26619	26900	27245	27573	27899	28223
176	Nueva Guadalupe	1211	Nueva Guadalupe	4264	5375	6979	8045	8210	8379	8551	8726	8905	9615	9728	9842	9901	10043	10155	10267	10379	10477	10573	10665	11528	11745	11964	12185
177	Nuevo Ed‚n de San Juan	1212	Nuevo Ed‚n de San Juan	6279	6124	2709	3417	3532	3652	3775	3902	4034	4170	4311	4457	4608	4099	4068	4040	4014	3986	3960	3935	3831	3803	3775	3746
178	Quelepa	1213	Quelepa	3025	3856	4685	4303	4251	4199	4149	4099	4049	4322	4310	4310	4310	4317	4325	4336	4349	4359	4371	4384	4339	4350	4361	4372
179	San Antonio	1214	San Antonio	3860	4801	6143	5639	5570	5502	5435	5369	5304	5240	5177	5115	5682	5713	5737	5765	5796	5823	5854	5886	5784	5809	5832	5855
180	San Gerardo	1215	San Gerardo	7838	8397	5640	5839	5868	5898	5927	5956	5986	6329	6250	6192	6135	6079	6033	5991	5953	5912	5873	5837	5673	5630	5587	5543
181	San Jorge	1216	San Jorge	7393	8900	8945	9044	9058	9072	9086	9101	9115	9740	9709	9709	9756	9753	9782	9817	9860	9896	9937	9982	9766	9792	9817	9839
182	San Luis de la Reina	1217	San Luis de la Reina	5998	6979	6584	6014	5937	5860	5785	5710	5637	5565	5917	5865	5814	5780	5744	5712	5683	5649	5617	5587	5501	5473	5444	5414
183	San Miguel	1201	San Miguel	96037	131689	196287	208904	210772	212656	214557	216475	218410	235659	237633	239955	242236	244638	247119	249638	252200	254444	256685	258870	274524	278885	283264	287643
184	San Rafael	1218	San Rafael	10006	11964	14727	13871	13753	13636	13519	13404	13290	14218	14184	14286	14218	14286	14339	14402	14474	14536	14606	14680	14439	14493	14544	14593
185	Ilopango	609	Ilopango	9452	30659	93137	99251	100157	101070	101992	102923	103862	115741	117446	119048	120619	121976	123293	124522	125684	126831	127961	129077	140592	142979	145315	147590
186	Mejicanos	610	Mejicanos	40669	79804	144025	142106	141834	141562	141291	141021	140751	153652	152833	151734	150592	149491	148234	146915	145562	144244	142958	141711	142639	141352	139945	138416
187	Nejapa	611	Nejapa	13178	16715	24913	27471	27858	28249	28647	29050	29458	32407	32473	32533	32609	32636	32668	32693	32715	32750	32797	32857	33613	33766	33910	34045
188	Panchimalco	612	Panchimalco	16286	21903	34053	38088	38702	39326	39961	40605	41260	45455	45614	45781	45929	46039	46141	46229	46312	46410	46521	46648	48358	48695	49020	49332
189	Rosario de Mora	613	Rosario de Mora	2836	4174	9642	10619	10766	10916	11067	11221	11377	12667	12850	13025	13158	13368	13534	13698	13861	14030	14204	14384	15166	15436	15707	15979
190	San Marcos	614	San Marcos	16961	32787	60558	62091	62313	62536	62759	62984	63209	69632	69735	69930	70081	70189	70262	70309	70344	70396	70465	70550	73742	74221	74683	75124
191	San Mart¡n	615	San Mart¡n	11075	18496	59456	66888	68023	69177	70350	71544	72758	81794	83686	85714	87671	89547	91467	93382	95308	97284	99311	101392	109075	112065	115098	118171
192	San Salvador	601	San Salvador	285976	351660	393269	346213	339967	333834	327811	321897	316090	336552	326840	317197	308036	298988	290269	281870	273837	266283	259186	252541	219066	209633	200319	191136
193	Santiago Texacuangos	616	Santiago Texacuangos	7187	10064	16878	18322	18538	18757	18978	19202	19428	21417	21521	21583	21654	21742	21802	21857	21909	21968	22033	22106	22908	23080	23246	23407
194	Santo Tom s	617	Santo Tom s	8396	11978	22176	23972	24241	24512	24786	25064	25344	27990	28169	28316	28446	28590	28706	28810	28909	29013	29123	29240	30829	31139	31445	31744
195	Soyapango	618	Soyapango	27562	60810	257053	247805	246511	245224	243944	242670	241403	267442	269553	271338	272871	274163	275138	275868	276413	276905	277348	277761	284564	284659	284347	283621
196	Tonacatepeque	619	Tonacatepeque	10982	14844	34767	60903	65981	71483	77443	83900	90896	103387	107104	110774	114407	117857	121303	124675	127985	131282	134555	137802	163459	170282	177288	184470
197	Apastepeque	1002	Apastepeque	12307	15985	18266	18310	18317	18323	18329	18336	18342	19068	19231	19337	19499	19658	19838	20038	20212	20488	20749	21046	21579	21826	22073	22317
198	Guadalupe	1003	Guadalupe	3846	4697	5565	5519	5512	5506	5499	5493	5486	5703	5929	5764	5604	5844	5886	5931	5968	6033	6090	6157	6529	6612	6694	6776
199	San Cayetano Istepeque	1004	San Cayetano Istepeque	2892	3605	5097	5100	5101	5101	5102	5102	5103	5333	5405	5464	5540	5609	5685	5766	5839	5941	6037	6143	6511	6631	6753	6875
200	San Esteban Catarina	1005	San Esteban Catarina	7301	7010	3654	4717	4892	5074	5263	5458	5661	5848	6041	6240	5882	5898	5925	5959	5987	6047	6103	6172	6096	6120	6143	6164
201	San Ildefonso	1006	San Ildefonso	7367	8953	8515	8090	8031	7972	7914	7856	7799	8065	8065	8065	8086	8108	8143	8188	8225	8307	8384	8479	8259	8279	8298	8315
202	San Lorenzo	1007	San Lorenzo	4347	5217	6153	6096	6088	6079	6071	6063	6055	6047	6329	6383	6410	6471	6524	6581	6630	6710	6784	6869	7179	7267	7355	7442
203	San Sebasti n	1008	San Sebasti n	12698	15153	13261	13920	14017	14114	14213	14311	14411	14950	14991	15050	15152	15243	15361	15500	15625	15835	16040	16279	15937	16034	16129	16220
204	San Vicente	1001	San Vicente	39195	46727	46996	50529	51054	51586	52123	52665	53213	55385	55670	56075	56452	56905	57394	57932	58394	59146	59848	60650	62843	63579	64312	65040
205	Santa Clara	1009	Santa Clara	6366	6795	4422	4941	5020	5100	5182	5265	5349	5525	5525	5525	5534	5549	5571	5600	5625	5680	5733	5799	5612	5622	5631	5639
206	Santo Domingo	1010	Santo Domingo	3420	4462	6314	6390	6401	6412	6423	6434	6445	6734	6821	6908	6988	7079	7173	7274	7363	7489	7608	7738	8242	8394	8548	8704
207	Tecoluca	1011	Tecoluca	21234	23472	17980	21224	21732	22254	22787	23334	23893	24845	24982	25126	25348	25560	25803	26076	26323	26709	27081	27507	27429	27683	27933	28180
208	Tepetit n	1012	Tepetit n	2107	2763	3776	3691	3679	3667	3655	3643	3631	3619	3824	4041	3906	3944	3989	4037	4079	4141	4199	4264	4500	4571	4644	4716
209	Verapaz	1013	Verapaz	4535	5435	6303	6276	6272	6269	6265	6261	6257	6494	6547	6579	6623	6677	6728	6785	6831	6910	6983	7065	7388	7475	7562	7649
210	Candelaria de la Frontera	202	Candelaria de la Frontera	10651	12579	22096	22438	22488	22537	22587	22636	22686	24129	24348	24561	24762	25025	25294	25585	25899	26208	26540	26889	27379	27700	28018	28333
211	Chalchuapa	204	Chalchuapa	37887	46426	66573	70831	71461	72097	72738	73385	74038	78680	79232	79800	80420	81266	82140	83111	84186	85273	86462	87738	85978	86702	87414	88106
212	Coatepeque	203	Coatepeque	23670	29409	37908	37239	37144	37050	36956	36862	36768	38889	38915	39084	39244	39515	39842	40237	40706	41203	41774	42413	38714	38717	38710	38692
213	El Congo	205	El Congo	11673	14512	19121	21948	22384	22829	23284	23747	24219	25815	26042	26316	26667	26995	27380	27803	28268	28744	29262	29818	28879	29186	29491	29789
214	El Porvenir	206	El Porvenir	4235	4940	6607	7511	7650	7792	7936	8082	8232	8753	8824	8889	8973	9062	9155	9257	9366	9474	9589	9711	9917	10035	10153	10271
215	Masahuat	207	Masahuat	2728	3268	3958	3618	3572	3526	3481	3437	3393	3559	3733	3509	3298	3478	3468	3461	3458	3454	3454	3457	3357	3342	3326	3309
216	Metap n	208	Metap n	33978	42654	51642	55817	56440	57071	57708	58352	59004	62500	62706	63197	63584	64136	64760	65480	66301	67153	68106	69151	65202	65471	65726	65962
217	San Antonio Pajonal	209	San Antonio Pajonal	2548	3284	3722	3457	3421	3385	3349	3314	3279	3244	3413	3591	3778	3351	3339	3331	3326	3322	3321	3323	3209	3192	3173	3154
218	San Sebasti n Salitrillo	210	San Sebasti n Salitrillo	3417	4405	10900	14871	15546	16252	16989	17760	18566	20240	20867	21514	22189	22868	23564	24277	25008	25729	26464	27209	31330	32595	33904	35256
219	Santa Ana	201	Santa Ana	135500	168980	217450	233354	235719	238108	240521	242959	245421	259740	260223	260819	261905	262853	264091	265518	267150	268689	270413	272269	275729	277264	278743	280147
220	Santa Rosa Guachipil¡n	211	Santa Rosa Guachipil¡n	4041	4715	5911	5317	5237	5159	5081	5005	4930	5181	5155	5129	5128	5124	5130	5143	5164	5187	5218	5256	4881	4859	4836	4812
221	Santiago de la Frontera	212	Santiago de la Frontera	3397	4402	6283	5624	5536	5449	5363	5279	5196	5495	5484	5473	5462	5562	5606	5662	5729	5801	5884	5979	5362	5355	5348	5340
222	Texistepeque	213	Texistepeque	13640	16340	18099	17996	17981	17967	17952	17938	17923	18809	18868	18667	18576	18534	18504	18491	18496	18498	18517	18548	18259	18218	18173	18125
223	Acajutla	302	Acajutla	19923	31577	48579	50750	51068	51387	51709	52033	52359	54178	54140	54152	54113	54097	54091	54092	54090	54083	54084	54112	58613	58846	59059	59244
224	Armenia	303	Armenia	16174	21366	25707	30732	31526	32340	33176	34033	34912	36120	36106	36078	36029	35993	35948	35899	35840	35770	35697	35633	39688	39900	40100	40281
225	Caluco	304	Caluco	3704	5198	7120	8236	8409	8586	8767	8951	9139	9501	9524	9585	9615	9669	9716	9764	9813	9861	9911	9966	10939	11056	11172	11286
226	Cuisnahuat	305	Cuisnahuat	5545	7205	10735	11828	11993	12160	12330	12502	12676	13158	13193	13333	13298	13326	13368	13411	13453	13493	13533	13580	15078	15232	15384	15533
227	Izalco	306	Izalco	31908	39561	57534	65021	66168	67334	68522	69730	70959	73718	73724	73969	74074	74249	74419	74597	74768	74930	75100	75306	81823	82332	82810	83248
228	Juay£a	307	Juayua	14459	18220	23717	24151	24213	24276	24339	24402	24465	25287	25290	25292	25316	25382	25467	25577	25708	25859	26037	26251	26083	26104	26119	26126
229	Nahuizalco	308	Nahuizalco	20837	26604	36891	43576	44626	45700	46800	47927	49081	50894	50926	10929	10977	50879	50818	50734	50618	50468	50296	50120	58026	58526	59008	59467
230	Nahulingo	309	Nahulingo	3846	5487	9657	10093	10157	10222	10286	10351	10417	10830	10880	50930	50888	11025	11074	11123	11171	11218	11264	11315	12632	12781	12930	13076
231	Salcoatit n	310	Salcoatit n	2435	3069	4321	4966	5065	5167	5270	5376	5484	5594	5727	5758	5789	5810	5839	5869	5899	5929	5960	5994	6598	6672	6745	6817
232	San Antonio del Monte	311	San Antonio del Monte	5122	7529	19289	23420	24078	24755	25451	26166	26902	28424	29000	29577	30096	30650	31188	31718	32233	32732	33220	33710	40282	41439	42614	43803
233	San Juli n	312	San Juli n	9898	12521	14589	16835	17183	17538	17901	18270	18648	19355	19417	19481	19565	19670	19790	19927	20077	20240	20421	20627	20984	21097	21205	21308
234	Santa Catarina Masahuat	313	Santa Catarina Masahuat	4906	5810	8067	9184	9356	9531	9709	9891	10076	10417	10499	10526	10526	10588	10620	10654	10686	10717	10748	10784	11981	12102	12223	12341
235	Santa Isabel Ishuat n	314	Santa Isabel Ishuat n	5496	7141	9235	9809	9894	9980	10066	10153	10241	10582	10563	10526	10526	10566	10573	10584	10598	10614	10635	10665	11257	11295	11332	11364
236	Santo Domingo	315	Santo Domingo	3601	4670	6420	6783	6837	6891	6945	7000	7055	7110	7308	7512	7321	7334	7349	7368	7388	7411	7436	7468	7891	7929	7966	8001
237	Sonsonate	301	Sonsonate	40764	54470	76485	73561	73152	72746	72342	71940	71541	73654	73238	72924	72594	72354	72158	72015	71908	71836	71815	71871	72330	71980	71602	71189
238	Sonzacate	316	Sonzacate	3176	5455	15303	20378	21230	22116	23040	24002	25005	26677	27455	28256	29076	29883	30711	31548	32388	33229	34077	34943	41864	43487	45160	46880
239	Alegr¡a	1102	Alegr¡a	7503	9698	12105	11874	11841	11809	11777	11744	11712	12019	12072	12146	12220	12323	12413	12505	12601	12684	12772	12864	12909	13026	13144	13260
240	Berl¡n	1103	Berl¡n	19840	22413	17919	17842	17831	17820	17809	17798	17787	18051	18018	18018	18018	17942	17958	17988	18037	18079	18140	18218	16701	16624	16546	16463
241	California	1104	California	2012	2187	2362	2514	2536	2559	2582	2605	2628	2651	2674	2697	2720	2789	2813	2839	2865	2889	2914	2939	2968	3002	3037	3071
242	Concepci¢n Batres	1105	Concepci¢n Batres	9375	11957	11845	12049	12078	12108	12138	12167	12197	12448	12500	12539	12567	12620	12675	12735	12801	12856	12917	12984	12732	12789	12846	12900
243	El Triunfo	1106	El Triunfo	3708	4656	6084	6561	6632	6704	6776	6850	6924	6999	7220	7299	7380	7470	7554	7638	7722	7795	7869	7942	8366	8509	8654	8801
244	Ereguayqu¡n	1107	Ereguayqu¡n	4623	6097	6868	6421	6359	6298	6238	6178	6119	6250	6250	6250	6289	6309	6332	6357	6386	6408	6434	6462	6339	6364	6389	6413
245	Estanzuelas	1108	Estanzuelas	7625	9020	9158	9074	9062	9051	9039	9027	9015	9217	9259	9238	9259	9298	9333	9371	9414	9448	9487	9530	9337	9373	9409	9443
246	Jiquilisco	1109	Jiquilisco	29993	40023	39485	44133	44840	45559	46289	47030	47784	48913	49209	49479	49743	50078	50386	50699	51026	51293	51576	51868	52362	52794	53226	53646
247	Jucuapa	1110	Jucuapa	12010	14295	16101	17428	17626	17827	18029	18235	18442	18939	19093	19231	19391	19578	19753	19932	20119	20284	20458	20637	20747	20965	21184	21399
248	Jucuar n	1111	Jucuar n	14494	17250	11610	12636	12790	12945	13103	13263	13424	13699	13592	13605	13575	13560	13571	13590	13622	13647	13684	13732	12800	12760	12719	12675
249	Mercedes Uma¤a	1112	Mercedes Uma¤a	8160	10377	13280	13170	13155	13139	13123	13108	13092	13514	13540	13652	13793	13882	14005	14132	14264	14382	14506	14635	14735	14898	15063	15227
250	Nueva Granada	1113	Nueva Granada	5177	5920	7396	7428	7433	7437	7442	7446	7451	7456	7692	7752	7813	7885	7949	8014	8082	8140	8202	8264	8420	8516	8614	8711
251	Ozatl n	1114	Ozatl n	9563	11183	11631	12098	12166	12235	12304	12373	12443	12766	12821	12903	12959	13059	13154	13254	13361	13457	13560	13670	13426	13523	13621	13716
252	Puerto El Triunfo	1115	Puerto El Triunfo	4692	8353	15379	16071	16172	16274	16377	16480	16584	17192	17497	17857	18100	18395	18691	18983	19275	19537	19799	20057	21795	22317	22852	23393
253	San Agust¡n	1116	San Agust¡n	14302	12441	3946	5288	5514	5750	5995	6251	6518	6796	6494	6205	5929	6361	6326	6297	6276	6252	6236	6225	5620	5557	5495	5432
254	San Buenaventura	1117	San Buenaventura	4681	5071	4229	4512	4554	4596	4639	4682	4726	4831	4831	4831	4831	4865	4881	4899	4920	4936	4955	4975	4871	4888	4906	4923
255	San Dionisio	1118	San Dionisio	2542	3604	6454	5525	5404	5285	5169	5056	4945	5089	5128	5172	5216	5265	5313	5362	5411	5454	5499	5544	5685	5759	5834	5909
256	San Francisco Javier	1119	San Francisco Javier	6562	7451	5457	5429	5425	5421	5417	5413	5409	5405	5464	5425	5405	5396	5385	5378	5375	5368	5366	5367	5050	5026	5003	4978
257	Santa Elena	1120	Santa Elena	12670	15069	15278	16450	16625	16801	16979	17160	17342	17857	17857	17964	18100	18228	18363	18504	18655	18789	18932	19083	18856	19002	19148	19290
258	Santa Mar¡a	1121	Santa Mar¡a	3560	4920	8520	9748	9937	10130	10326	10527	10731	11161	11392	11603	11826	12045	12258	12464	12668	12848	13024	13194	14884	15312	15752	16202
259	Santiago de Mar¡a	1122	Santiago de Mar¡a	12911	15028	17469	17892	17954	18015	18077	18139	18201	18634	18767	18868	19036	19164	19311	19464	19626	19770	19924	20086	19873	20032	20189	20343
260	Tecap n	1123	Tecap n	5968	7209	7880	7773	7758	7742	7727	7712	7697	7874	7895	7937	7937	8008	8052	8098	8149	8191	8238	8288	8159	8208	8256	8302
261	Usulut n	1101	Usulut n	36055	49397	65986	70027	70624	71226	71834	72446	73064	75269	76142	76923	77748	78677	79568	80467	81388	82212	83060	83919	85853	87078	88312	89541
#N/A		1410	Meanguera del Golfo	1435	2173	3147	2685	2625	2567	2509	2453	2398	2344	2608	2618	2628	2636	2646	2656	2666	2677	2690	2703	2772	2805	2838	2872
