# Supplementary material for: A Bayesian spatio-temporal model of variation in homicide rates for El Salvador
Source: PLoS One. 2025 Sep 24;20(9):e0330215. doi: 10.1371/journal.pone.0330215 (PMC12459783; doi:10.1371/journal.pone.0330215)
Supplement: S5 File — (TXT) [file pone.0330215.s005.txt]

###########################################################################

####### Figure 1 - Boxplot Homicide Rates 2002-2021
# path to S1_File
data1y <- read.csv("path to S1_File")
boxplot(hom_rate~time,data=data1y,xlab="Year",ylab="Homicide Rate per 10,000",range=0,col="lightgray",border="navy",cex.axis=0.75,ylim=c(0,80))
####### Testing for AR order for homicide rates
rates=read.csv("C:/Carcach/1-cc_publications/el_salvador/homicidios_bayesian_maps/carlos_paper/actualizacion_2023/paper/figures-tables/homicide_rates_year.csv",sep=",")
library(forecast)
pacf(rates$Rate.per.10.000, col="hotpink")

# Build ARIMA model based on PACF plot
# ARIMA(2,1,0) suggests 2 AR terms, first-order differencing, and no MA terms
model <- Arima(rates$Rate.per.10.000, order=c(2,1,0))

# Display the summary of the ARIMA model
summary(model)

model1 <- Arima(rates$Rate.per.10.000, order=c(1,1,0))

# Display the summary of the ARIMA model
summary(model1)
###########################################################################
####### Figure 2 - Map crude homicide rates
#map observed crime rates
require(spdep)
# Path to S8_File
elsalv1 <- readShapePoly("Path to S8_File")
#remove EMBALSE CERRON GRANDE (52),ISLA(105,202,251),LAGO DE GUIJA(219),LAGO DE LLOPANGO(188) de geográfico
elsalv1 <- elsalv1[-c(52,105,188,202,219,251),]

cutoff.rate=c(0,0.039,0.411,3.022,5.621,82)
rate.matrix <- matrix(data1y[,4],261,20,byrow=FALSE)
rate.factor <- data.frame(NAME=elsalv1$HASC_2)
for(i in 1:20){
  rate.factor.temp <- cut(rate.matrix[,i],breaks=cutoff.rate,include.lowest=TRUE) 
  rate.factor <- cbind(rate.factor,rate.factor.temp)
}
colnames(rate.factor)<- c("NAME",seq(2002,2021))
attr(elsalv1, "data") <- data.frame(elsalv1, rate=rate.factor)
library(RColorBrewer)
my.palette1 <- brewer.pal(n = 5, name = "OrRd")
spplot(obj=elsalv1, zcol=c("rate.2002"), col.regions=my.palette1,cuts=5)
spplot(obj=elsalv1, zcol=c("rate.2003"), col.regions=my.palette1,cuts=5)
spplot(obj=elsalv1, zcol=c("rate.2004"), col.regions=my.palette1,cuts=5)
spplot(obj=elsalv1, zcol=c("rate.2005"), col.regions=my.palette1,cuts=5)
spplot(obj=elsalv1, zcol=c("rate.2006"), col.regions=my.palette1,cuts=5)
spplot(obj=elsalv1, zcol=c("rate.2007"), col.regions=my.palette1,cuts=5)
spplot(obj=elsalv1, zcol=c("rate.2008"), col.regions=my.palette1,cuts=5)
spplot(obj=elsalv1, zcol=c("rate.2009"), col.regions=my.palette1,cuts=5)
spplot(obj=elsalv1, zcol=c("rate.2010"), col.regions=my.palette1,cuts=5)
spplot(obj=elsalv1, zcol=c("rate.2011"), col.regions=my.palette1,cuts=5)
spplot(obj=elsalv1, zcol=c("rate.2012"), col.regions=my.palette1,cuts=5)
spplot(obj=elsalv1, zcol=c("rate.2013"), col.regions=my.palette1,cuts=5)
spplot(obj=elsalv1, zcol=c("rate.2014"), col.regions=my.palette1,cuts=5)
spplot(obj=elsalv1, zcol=c("rate.2015"), col.regions=my.palette1,cuts=5)
spplot(obj=elsalv1, zcol=c("rate.2016"), col.regions=my.palette1,cuts=5)
spplot(obj=elsalv1, zcol=c("rate.2017"), col.regions=my.palette1,cuts=5)
spplot(obj=elsalv1, zcol=c("rate.2018"), col.regions=my.palette1,cuts=5)
spplot(obj=elsalv1, zcol=c("rate.2019"), col.regions=my.palette1,cuts=5)
spplot(obj=elsalv1, zcol=c("rate.2020"), col.regions=my.palette1,cuts=5)
spplot(obj=elsalv1, zcol=c("rate.2021"), col.regions=my.palette1,cuts=5)

colors <- brewer.pal(5, "OrRd")
library(plotrix)
sapply(colors, color.id)

############# Spatio-Temporal Models ES 2002-2021 ############################################
require(INLA)
inla.setOption(scale.model.default=FALSE)

require(splancs)
require(sp)
require(fields)
require(maptools)
require(lattice)
require(abind)
require(gstat)
require(geoR)
require(spdep)

#elsalv <- readShapePoly(paste(my.dir,"SLV_adm2.shp",sep=""))
#data <- read.csv(paste(my.dir,"homicide_2002_2022.csv",sep=""))

elsalv <- readShapePoly("C:/Carcach/1-cc_publications/el_salvador/homicidios_bayesian_maps/carlos_paper/actualizacion_2023/R_programs/modelos_ES_INLA/ES_data/SLV_adm2.shp")
#remove EMBALSE CERRON GRANDE (52),ISLA(105,202,251),LAGO DE GUIJA(219),LAGO DE LLOPANGO(188) de geográfico
elsalv <- elsalv[-c(52,105,188,202,219,251),]

# path to S3_File
data <- read.csv("path to S3_File")
#remove Meanguera del Golfo (262) from homicide data
data <- data[-c(262),]
data$HASC_2=elsalv@data$HASC_2

data.elsalv <- attr(elsalv, "data")

low.vector <- as.vector(as.matrix(data[,4:23]))#by column
E.vector <- as.vector(as.matrix(data[,24:43]))#by column
year <- numeric(0)
for(i in 1:20){ 
  year<- append(year,rep(i,dim(data)[1]))
}
names <- elsalv$NAME_2
munic=seq(1,261,by=1)

data1 <- data.frame(y= low.vector, E= E.vector, name=names,HASC_2=data$HASC_2,ID.area=munic, ID.area1=munic, year=year,
                  ID.year = year, ID.year1=year, ID.area.year = seq(1,length(munic)))

elsalv.adj1=poly2nb(elsalv)
nb2INLA("Path to S7 File",elsalv.adj1)
# Path to S7 File
elsalv.adj <-"Path to S7 File"

# Temporal graph
# Path to S6 File
Temp.adj <- "Path to S6 File"
###########################################################################################################################################################
############################################# computing Moran I statistic ###############################
############################### raw homicide rates ###############################
homicide.av <- summarize(group_by(data1, id),mean.hom_rate = mean(hom_rate))
elsalv@data$homicide.av <-homicide.av$mean.hom_rate
names(elsalv)
hist(elsalv$homicide.av, main=NULL)
boxplot(elsalv$homicide.av, horizontal = TRUE)
color <- brewer.pal(5, "Greens")
plot(elsalv["homicide.av"], key.pos = 4, nbreaks = 5, breaks = "quantile", pal = color)

nb = poly2nb(elsalv, queen=TRUE)
lw=nb2listw(nb, style = "W",zero.policy=TRUE)
lw$weights[1]
rate.lag <- lag.listw(lw, elsalv$homicide.av)
plot(rate.lag ~ elsalv$homicide.av, pch=16, asp=1)
abline(lm(rate.lag ~ elsalv$homicide.av), col="blue")
I=moran(elsalv$homicide.av, lw, length(nb), Szero(lw))[1]
# Plot the Null distribution (note that this is a density plot instead of a histogram)
plot(MC, xlab="Moran's I")
#########################################################################################################
#################################### Fig 3 - LISA (in S4 File) ##########################################
############################### SPATIO-TEMPORAL MODEL ##########################################
############### Model with no space time effects 
formula.ST0 <- y ~  f(ID.area,model="bym",graph=elsalv.adj,scale.model = TRUE) +f(ID.year,model="rw2") + f(ID.year1,model="iid")
model.ST0 <- inla(formula.ST0,family="nbinomial",data=data1,E=E,control.predictor=list(compute=TRUE),control.compute=list(dic=TRUE,cpo=TRUE,waic=TRUE))
###########################################################################################################################################################
################### Space-time interaction - Type 1
formula.int1 <- y ~  f(ID.area,model="bym",graph=elsalv.adj,scale.model = TRUE) +f(ID.year,model="rw2") + f(ID.year1,model="iid")+f(ID.area.year,model="iid")
model.int1 <- inla(formula.int1,family="nbinomial",data=data1,E=E,control.predictor=list(compute=TRUE),control.compute=list(dic=TRUE,cpo=TRUE,waic=TRUE))
###########################################################################################################################################################
################### Space-time interaction - Type 2
ID.area.int=data1$ID.area
ID.year.int=data1$ID.year
formula.int2<- y ~ f(ID.area,model="bym",graph=elsalv.adj,scale.model = TRUE) +
  f(ID.year,model="rw2") + f(ID.year1,model="iid") +
  f(ID.area.int,model="iid", group=ID.year.int,control.group=list(model="rw2"))
mod.int2 <- inla(formula.int2,family="nbinomial",data=data1,E=E,control.predictor=list(compute=TRUE),control.compute=list(dic=TRUE,cpo=TRUE,waic=TRUE))
###########################################################################################################################################################
################### Space-time interaction - Type 3
formula.int3<- y ~  f(ID.area,model="bym",graph=elsalv.adj,scale.model = TRUE) +
  f(ID.year,model="rw2") + 
  f(ID.year1,model="iid") +
  f(ID.year.int,model="iid", group=ID.area.int,control.group=list(model="besag", graph=elsalv.adj))
mod.int3 <- inla(formula.int3,family="nbinomial",data=data1,E=E,control.predictor=list(compute=TRUE),control.compute=list(dic=TRUE,cpo=TRUE,waic=TRUE))
##########################################################################################################################################################
################## Space-time interaction - Type 4
formula.int4<- y ~ f(ID.area,model="bym",graph=elsalv.adj,scale.model = TRUE) +
  f(ID.year,model="rw2") +
  f(ID.year1,model="iid") + 
  f(ID.area.int,model="besag", graph=elsalv.adj,group=ID.year.int,control.group=list(model="rw2"))
mod.int4 <- inla(formula.int4,family="nbinomial",data=data1,E=E,control.predictor=list(compute=TRUE),control.compute=list(dic=TRUE,cpo=TRUE,waic=TRUE))
summary(mod.int4)
#######################################################################################################
####################### Table 3 (below) - PROPORTION OF VARIANCE EXPLAINED BY EACH COMPONENT
Nareas=261
# Structured spatial effect
mat.marg = matrix(NA,nrow=Nareas,ncol=100000)
m=mod.int4$marginals.random$ID.area
for (i in 1:Nareas) {
	v = m[[i]]
	mat.marg[i,] = inla.rmarginal(100000, v)
	}
var.v= apply(mat.marg,2,var)
#unstructured spatial effect
var.u= inla.rmarginal(100000,inla.tmarginal(function(x) 1/x,
	mod.int4$marginals.hyper$"Precision for ID.area (iid component)"))

# spatio-temporal variation
mat.marg = matrix(NA,nrow=Nareas,ncol=100000)
m1=mod.int4$marginals.random$ID.area.int
for (i in 1:Nareas) {
	ut = m1[[i]]
	mat.marg[i,] = inla.rmarginal(100000, ut)
	}
var.ut= apply(mat.marg,2,var)

# temporal structured variation
var.t= inla.rmarginal(100000,inla.tmarginal(function(x) 1/x,
	mod.int4$marginals.hyper$"Precision for ID.year"))

# temporal unstructured variation
var.tuns= inla.rmarginal(100000,inla.tmarginal(function(x) 1/x,
	mod.int4$marginals.hyper$"Precision for ID.year1"))

# overdispersion
var.r= inla.rmarginal(100000,inla.tmarginal(function(x) 1/x,
	mod.int4$marginals.hyper$"size for the nbinomial observations (1/overdispersion)"))

#fractional variances
perc.var.u=mean(var.u/(var.u+var.v+var.tuns+var.t+var.ut+var.r))
perc.var.v=mean(var.v/(var.u+var.v+var.tuns+var.t+var.ut+var.r))
perc.var.t=mean(var.t/(var.u+var.v+var.tuns+var.t+var.ut+var.r))
perc.var.tuns=mean(var.tuns/(var.u+var.v+var.tuns+var.t+var.ut+var.r))
perc.var.ut=mean(var.ut/(var.u+var.v+var.tuns+var.t+var.ut+var.r))
perc.var.r=mean(var.r/(var.u+var.v+var.tuns+var.t+var.ut+var.r))
###################################################################################
############################### Fig 4 - Estimated SMR vs Observed SMR
plot(x=exp(log((data1$y+2)/(data1$E+0.5))), y=mod.int4$summary.fitted.values$mean, ylab="Estimated SMR", xlab="Observed SMR" )
#######################################################################################################
############################### Fig 5 - Posterior Homicide Rates (2002-2021) ##########################
### Posterior RR maps by year 2002-2021
theta.int4 <- data.frame(theta=mod.int4$summary.fitted.values[, "mean"],year=delta.int4$year,ID.area=delta.int4$ID.area)
theta.int4.matrix <- matrix(delta.int4[,1], 261,20,byrow=FALSE)
rownames(theta.int4.matrix)<- theta.int4[1:261,3]
cutoff.theta <- c(0,0.5,0.95,1.05,1.5,12)
theta.int4.factor <- data.frame(NAME=elsalv$HASC_2)
for(i in 1:20){
  theta.factor.temp <- cut(theta.int4.matrix[,i],breaks=cutoff.theta,include.lowest=TRUE) 
  theta.int4.factor <- cbind(theta.int4.factor,theta.factor.temp)
}
colnames(theta.int4.factor)<- c("NAME",seq(2002,2021))
attr(elsalv, "data") <- data.frame(elsalv, int4=theta.int4.factor)
library(RColorBrewer)
my.palette1 <- brewer.pal(n = 5, name = "OrRd")

spplot(obj=elsalv, zcol=c("int4.2002"), col.regions=my.palette1,cuts=5)
spplot(obj=elsalv, zcol=c("int4.2003"), col.regions=my.palette1,cuts=5)
spplot(obj=elsalv, zcol=c("int4.2004"), col.regions=my.palette1,cuts=5)
spplot(obj=elsalv, zcol=c("int4.2005"), col.regions=my.palette1,cuts=5)
spplot(obj=elsalv, zcol=c("int4.2006"), col.regions=my.palette1,cuts=5)
spplot(obj=elsalv, zcol=c("int4.2007"), col.regions=my.palette1,cuts=5)
spplot(obj=elsalv, zcol=c("int4.2008"), col.regions=my.palette1,cuts=5)
spplot(obj=elsalv, zcol=c("int4.2009"), col.regions=my.palette1,cuts=5)
spplot(obj=elsalv, zcol=c("int4.2010"), col.regions=my.palette1,cuts=5)
spplot(obj=elsalv, zcol=c("int4.2011"), col.regions=my.palette1,cuts=5)
spplot(obj=elsalv, zcol=c("int4.2012"), col.regions=my.palette1,cuts=5)
spplot(obj=elsalv, zcol=c("int4.2013"), col.regions=my.palette1,cuts=5)
spplot(obj=elsalv, zcol=c("int4.2014"), col.regions=my.palette1,cuts=5)
spplot(obj=elsalv, zcol=c("int4.2015"), col.regions=my.palette1,cuts=5)
spplot(obj=elsalv, zcol=c("int4.2016"), col.regions=my.palette1,cuts=5)
spplot(obj=elsalv, zcol=c("int4.2017"), col.regions=my.palette1,cuts=5)
spplot(obj=elsalv, zcol=c("int4.2018"), col.regions=my.palette1,cuts=5)
spplot(obj=elsalv, zcol=c("int4.2019"), col.regions=my.palette1,cuts=5)
spplot(obj=elsalv, zcol=c("int4.2020"), col.regions=my.palette1,cuts=5)
spplot(obj=elsalv, zcol=c("int4.2021"), col.regions=my.palette1,cuts=5)
#######################################################################################################
########################## Fig 6: Posterior Probability of the Space-Time Effect
m=mod.int4$marginals.random$ID.area.int[1:261]
a=0
prob.m=lapply(m,function(x) {1-inla.pmarginal(a,x)})
# define probability cutoffs
prob.cutoff=c(0, 0.2, 0.8,1)
#Transform prob in categorical variable
cat.prob =cut(unlist(prob.m),breaks=prob.cutoff,include.lowest=TRUE)
#Creates dataframe with all info needed for the map
maps.cat.prob=data.frame(HASC_2=data1$HASC_2,cat.prob=cat.prob)
# Add categorized zeta to spatial polygon
data.munis$HASC_2=data1$HASC_2
attr(elsalv,"data")=merge(data.munis,maps.cat.prob,by="HASC_2")
palette =  c("yellow", "grey", "red")
library(RColorBrewer)
my.palette <- brewer.pal(n = 1, name = "OrRd")
spplot(obj=elsalv,zcol="cat.prob",col.regions=my.palette,cuts=4,asp=1,main="",labels=labels)
#Add roads
#Run program handling roads first
pols1 <- list("sp.lines", as(internacional, 'SpatialLines'), col = gray(0), lwd = 3)
pols2 <- list("sp.lines", as(nacional, 'SpatialLines'), col = gray(0), lwd = 3)
spplot(obj=elsalv,
	sp.layout=list(pols1, pols2),
 	zcol="cat.prob",
	col.regions=my.palette,
	cuts=4,asp=1,main="")
#######################################################################################################
################# Fig 7: Posterior Predictive Distributions of Relative Risk and Numbers of Homicides - 2022 (out of sample)
# obtain E mean by district for 2018-2021
fitted0=subset(fitted,ID.year>=17)
fitted1x=aggregate(fitted0$E, list(fitted0$HASC_2), FUN=mean)
#Predictions
fitted1x$HASC_2=fitted1x$Group.1
fitted1x$E=fitted1x$x
fitted1x=fitted1x[,c(-1,-2)]

newdatax=merge(newdata[,c(-2)],fitted1x,by="HASC_2")

newdatay <- data.frame(HASC_2=newdatax$HASC_2,E=newdatax$E,
		      	ID.area=newdatax$ID.area,
		      	ID.area1=newdatax$ID.area1,
			ID.year=newdatax$ID.year, 
			ID.year1=newdatax$ID.year1, 
			ID.area.year=newdatax$ID.area.year,
			ID.area.int=newdatax$ID.area.int,
			ID.year.int=newdatax$ID.year.int, 
			y=newdatax$y)


newdata1 <- cbind(newdatay,mod.int4.pred$summary.linear.predictor[(nrow(data1)+nrow(fitted)+nrow(pred)+1):nrow(data.pred),])

library(reshape)
newdata1 <- reshape:::rename(newdata1, c("0.025quant"="lower", "0.975quant"="upper"))

fitted1 <- cbind(fitted,
  mod.int4.pred$summary.linear.predictor[(nrow(data1)+1):(nrow(data1)+nrow(fitted)),])
fitted1 <- reshape:::rename(fitted1, c("0.025quant"="lower", "0.975quant"="upper"))

pred1 <- cbind(pred,
  mod.int4.pred$summary.linear.predictor[(nrow(data1)+nrow(fitted)+1):(nrow(data1)+nrow(fitted)+nrow(pred)),])
pred1 <- reshape:::rename(pred1, c("0.025quant"="lower", "0.975quant"="upper"))

ndata <- data1
ndata$fit <- fitted1$mean
ndata$pred <- pred1$mean
ndata$Res <- (ndata$fit - ndata$y)
ndata$Pobs <- ndata$pred + ndata$Res

newdatax1=ndata[which(ndata$ID.year==20),]
View(newdatax1)
newdatax1$E=newdatay$E
newdatax1$ID.year=21
newdatax1$ID.year1=21
newdatax1$ID.year.int=21
newdatax1$year=21
newdatax1$smr=exp(newdatax1$fit)
newdatax1$obssmr=newdatax1$y/newdatax1$E
# Map of the posterior relative risks of homicide
#Define cutoff for smr
smr1.cutoff=c(0,0.50,0.95,1.05,1.5)
#Transform smr in categorical variable
cat.smr1 =cut(newdatax1$smr1,breaks=smr1.cutoff,include.lowest=TRUE)
#Creates dataframe with all info needed for the map
maps.cat.smr1=data.frame(HASC_2=newdatax1$HASC_2,cat.smr=cat.smr1)
# Add categorized smr to spatial polygon
data.newdatax1=attr(elsalv,"data")
attr(elsalv,"data")=merge(data.newdatax1,maps.cat.smr1,by="HASC_2")
# map smr 2022
library(RColorBrewer)
my.palette <- brewer.pal(n = 4, name = "OrRd")
spplot(obj=elsalv,zcol="cat.smr",col.regions=my.palette,cuts=4,asp=1)
# Predicted total numbers of homicides 2022
newdatax1$yhat=newdatax1$smr*newdatax1$E
sum(newdatax1$yhat)
#### [1] 947.6707

newdatax1$yhat1=ifelse(newdatax1$yhat>19,6,newdatax1$yhat)

## map total homicides (Fig 6 right)
yhat1.cutoff=c(0,1,3,5,6)
#Transform yhat in categorical variable
cat.yhat1 =cut(newdatax1$yhat1,breaks=yhat1.cutoff,include.lowest=TRUE)
#Creates dataframe with all info needed for the map
maps.cat.yhat1=data.frame(HASC_2=newdatax1$HASC_2,cat.yhat=cat.yhat1)

# Add categorized zeta to spatial polygon
data.newdatax1=attr(elsalv,"data")
attr(elsalv,"data")=merge(data.newdatax1,maps.cat.yhat1,by="HASC_2")
# map yhat
library(RColorBrewer)
my.palette <- brewer.pal(n = 4, name = "OrRd")
spplot(obj=elsalv,zcol="cat.yhat",col.regions=my.palette,cuts=4,asp=1)
#######################################################################################################
########### Figure 9: Posterior Temporal Trend for Relative Homicide Rates, 2002-2021
# plot temporal trend
temporal.CAR <- lapply(mod.int4$marginals.random$ID.year, 
                     function(X){
                       marg <- inla.tmarginal(function(x) exp(x), X)
                       inla.emarginal(mean, marg)
                     })
#summary(temporal.CAR)
temporal.int4 <- lapply(mod.int4$marginals.random$ID.year1, 
                     function(X){
                       marg <- inla.tmarginal(function(x) exp(x), X)
                       inla.emarginal(mean, marg)
                     })
plot(seq(1,20),seq(0.1,2.1,length=20),type="n",xlab="t",ylab=expression(exp(gamma[t])))
lines(unlist(temporal.int4))
lines(unlist(temporal.CAR),lty=2,col="blue")
abline(h=1,lty=1,col="red")
######################################################################################################
################### Fig 10: Posterior Relative Homicide Rates, 2002-2021
boxplot(theta~year,data=theta.int4,xlab="Year",ylab="Estimated Posterior of Homicide Relative Risk",range=0,col="lightgray",border="navy",cex.axis=0.75,ylim=c(0,12),names.attr=seq(2002,2021))
a=aggregate(theta.int4$theta , by=list(theta.int4$year) , mean)
lines(a[,2], type="l" , col="red" , lwd=2)
######################################################################################################
# Path to S2_File
################ Fig 8: Temporal Trend and Posterior Probability of the Space-Time Effect, Risk of Gang-Detention (2011-2018)
datag <- read.csv("Path to S2_File",sep=",")
#remove Meanguera del Golfo (262) from homicide data
datag <- datag[-c(262),]
datag$HASC_2=elsalv@data$HASC_2

data.elsalv <- attr(elsalv, "data")

G.vector <- as.vector(as.matrix(data[,4:11]))#by column
E.vector <- as.vector(as.matrix(data[,12:19]))#by column
year <- numeric(0)
for(i in 1:8){ 
  year<- append(year,rep(i,dim(data)[1]))
}

names <- elsalv$NAME_2
munic=seq(1,261,by=1)

data1g <- data.frame(y= G.vector, E= E.vector,name=names,ID.area=munic, ID.area1=munic, year=year,
                  ID.year = year, ID.year1=year, ID.area.year = seq(1,length(munic)))
ID.area.int=data1g$ID.area
ID.year.int=data1g$ID.year
formula.int4g<- G ~ f(ID.area,model="bym",graph=elsalv.adj) +
  f(ID.year,model="rw2") +
  f(ID.year1,model="iid") + 
  f(ID.area.int,model="besag", graph=elsalv.adj,group=ID.year.int,control.group=list(model="rw2"))
mod.int4g <- inla(formula.int4g,family="nbinomial",data=data1g,E=E,control.predictor=list(compute=TRUE),control.compute=list(dic=TRUE,cpo=TRUE,waic=TRUE))
# plot temporal trend
temporal.CARg <- lapply(mod.int4g$marginals.random$ID.year, 
                     function(X){
                       marg <- inla.tmarginal(function(x) exp(x), X)
                       inla.emarginal(mean, marg)
                     })
#summary(temporal.CAR)
temporal.int4g <- lapply(mod.int4g$marginals.random$ID.year1, 
                     function(X){
                       marg <- inla.tmarginal(function(x) exp(x), X)
                       inla.emarginal(mean, marg)
                     })
plot(seq(1,8),seq(0.1,2.1,length=8),type="n",xlab="t",ylab=expression(exp(gamma[t])))
lines(unlist(temporal.int4g))
lines(unlist(temporal.CARg),lty=2,col="blue")
abline(h=1,lty=1,col="red")

m=mod.int4g$marginals.random$group_xs[1:261]
a=0
prob.m=lapply(m,function(x) {1-inla.pmarginal(a,x)})
#Define cutoff for prob.m
prob.cutoff=c(0,0.2,0.8,1)
#Transform prob in categorical variable
cat.prob =cut(unlist(prob.m),breaks=prob.cutoff,include.lowest=TRUE)
#Creates dataframe with all info needed for the map
maps.cat.prob=data.frame(HASC_2=datag$HASC_2,cat.prob=cat.prob)
# Add categorized zeta to spatial polygon
data.munis=attr(elsalv,"data")
attr(elsalv,"data")=merge(data.munis,maps.cat.prob,by="HASC_2")
#my.palette <- brewer.pal(n = 4, name = "OrRd")
my.palette =  c("yellow", "grey", "red")
spplot(obj=elsalv,zcol="cat.prob",col.regions=my.palette,cuts=4,asp=1,main="Posterior Probability - Gang Deteained")
#############################################################################################################################
