# Supplementary material for: A Bayesian spatio-temporal model of variation in homicide rates for El Salvador
Source: PLoS One. 2025 Sep 24;20(9):e0330215. doi: 10.1371/journal.pone.0330215 (PMC12459783; doi:10.1371/journal.pone.0330215)
Supplement: S6 File — (TXT) [file pone.0330215.s006.txt]

#******************* Local Moran statistic with R *************************************************
#Felipe Santos Marquez
#https://rpubs.com/FelipeSantos/LISA_tnat_geoda
#loading required packages
knitr::opts_chunk$set(warning = FALSE, message = FALSE)
library(tidyverse)

library(sp)
library(sf)

## Linking to GEOS 3.8.0, GDAL 3.0.4, PROJ 6.3.1
library(fastmap)
library(skimr)
library(tmap)
library(tmaptools)
library(spdep)
## Loading required package: spData
## To access larger datasets in this package, install the spDataLarge
## package with: `install.packages('spDataLarge',
## repos='https://nowosad.github.io/drat/', type='source')`
library(rgeos)
library(rgeoda)

# compute mean homcide rate by district
data1 <- read.csv("Path to S1_File",sep=",")
library(dplyr)
homicide.av <- summarize(group_by(data1, id),mean.hom_rate = mean(hom_rate),st.hom_rate = sd(hom_rate))
str(homicide.av)


#Import the different shapefiles for El Salvador
library(rgdal)
library(geosphere)
# Path to S9_File
nat <- readOGR("Path to S9_File.shp")

#add homicide.av to nat 
nat@data$homicide.av <-homicide.av$mean.hom_rate
nat@data$homicide.st <-homicide.av$st.hom_rate

proj4string(nat)  <- "+proj=longlat +ellps=WGS84 +no_defs"
nat.sp <- as(nat, "Spatial")
class(nat.sp)
qtm(nat)

tm_shape(nat)+
  tm_fill(col="homicide.av",style = "quantile", n=3,  title = "Homicide Rate per 10,000")+
  tm_layout(frame = FALSE,legend.outside = TRUE)+
 tm_borders(lwd=0.01)+
   tm_shape(nat)+
  tm_borders(lwd=3)


"creating a spatial weight matrix
nb<- poly2nb(nat)
listw<- nb2listw(nb, style = "W")

#Computing the Global Moran’s I overall and by year
globalMoran <- moran.test(nat$homicide.av, listw, na.action =  na.exclude)
globalMoran

gMoran_2002 <- moran.test(nat$r2002, listw, na.action =  na.exclude)
gMoran_2002

gMoran_2003 <- moran.test(nat$r2003, listw, na.action =  na.exclude)
gMoran_2003

gMoran_2004 <- moran.test(nat$r2004, listw, na.action =  na.exclude)
gMoran_2004

gMoran_2005 <- moran.test(nat$r2005, listw, na.action =  na.exclude)
gMoran_2005

gMoran_2006 <- moran.test(nat$r2006, listw, na.action =  na.exclude)
gMoran_2006

gMoran_2007 <- moran.test(nat$r2007, listw, na.action =  na.exclude)
gMoran_2007

gMoran_2008 <- moran.test(nat$r2008, listw, na.action =  na.exclude)
gMoran_2008

gMoran_2009 <- moran.test(nat$r2009, listw, na.action =  na.exclude)
gMoran_2009

gMoran_2010 <- moran.test(nat$r2010, listw, na.action =  na.exclude)
gMoran_2010

gMoran_2011 <- moran.test(nat$r2011, listw, na.action =  na.exclude)
gMoran_2011

gMoran_2012 <- moran.test(nat$r2012, listw, na.action =  na.exclude)
gMoran_2012

gMoran_2013 <- moran.test(nat$r2013, listw, na.action =  na.exclude)
gMoran_2013

gMoran_2014 <- moran.test(nat$r2014, listw, na.action =  na.exclude)
gMoran_2014

gMoran_2015 <- moran.test(nat$r2015, listw, na.action =  na.exclude)
gMoran_2015

gMoran_2016 <- moran.test(nat$r2016, listw, na.action =  na.exclude)
gMoran_2016

gMoran_2017 <- moran.test(nat$r2017, listw, na.action =  na.exclude)
gMoran_2017

gMoran_2018 <- moran.test(nat$r2018, listw, na.action =  na.exclude)
gMoran_2018

gMoran_2019 <- moran.test(nat$r2019, listw, na.action =  na.exclude)
gMoran_2019

gMoran_2020 <- moran.test(nat$r2020, listw, na.action =  na.exclude)
gMoran_2020

gMoran_2021 <- moran.test(nat$r2021, listw, na.action =  na.exclude)
gMoran_2021
#*******************************************************************
#Creating a table with the Local Moran’s I
#Also Adding a quadrant variable to the local Moran’s I table

lmoran<- cbind(nat@data, localmoran(nat$homicide.av, listw,adjust.x=TRUE))
# Change Pr(z != E(Ii)) to prob
names(lmoran)[names(lmoran) == "Pr(z != E(Ii))"] <- prob"

# centers the local Moran's around the mean
lmoran$Ii <- lmoran$Ii - mean(lmoran$Ii, na.rm = TRUE) 
lmoran$lag.homicide.av<-  lag.listw(listw,lmoran$homicide.av, NAOK = TRUE)

# centers the variable of interest around its mean

lmoran$homicide.avs <- lmoran$homicide.av - mean(lmoran$homicide.av, na.rm = TRUE) 
lmoran$lag.homicide.av <- lmoran$lag.homicide.av - mean(lmoran$lag.homicide.av, na.rm = TRUE) 

signif <- 0.05

lmoran$laghomicide.st=lag.listw(listw,lmoran$homicide.st, NAOK = TRUE)


lmoran <- lmoran%>% 
  mutate(quadrant= ifelse(homicide.avs>0 & lag.homicide.av > 0, 1, 0)) %>% 
  mutate(quadrant= ifelse(homicide.avs<0 & lag.homicide.av < 0, 2, quadrant)) %>% 
  mutate(quadrant= ifelse(homicide.avs<0 & lag.homicide.av > 0, 3, quadrant)) %>% 
  mutate(quadrant= ifelse(homicide.avs>0 & lag.homicide.av < 0, 4, quadrant)) %>%   
  
  mutate(quadrant= ifelse(lmoran$prob > signif, 0, quadrant)) %>% 
  mutate(quadrant2= ifelse(homicide.st>0 & laghomicide.st > 0, 1, 0)) %>% 
  mutate(quadrant2= ifelse(homicide.st<0 & laghomicide.st < 0, 2, quadrant2)) %>% 
  mutate(quadrant2= ifelse(homicide.st<0 & laghomicide.st > 0, 3, quadrant2)) %>% 
 mutate(quadrant2= ifelse(homicide.st>0 & laghomicide.st < 0, 4, quadrant2)) 

nat_new <- merge(nat, lmoran,by.x = "HASC_2", by.y = "HASC_2")
proj4string(nat_new)  <- "+proj=longlat +ellps=WGS84 +no_defs"


#LISA natS (P-VALUE < 0.05)
# R p value
 breaks = c(0, 1, 2, 3, 4, 5) 
LISA1 = tm_shape(nat_new)+ tm_fill(col = "quadrant", breaks = breaks, 
	palette=  c("white","red","blue", 
	rgb(0,0,1,alpha=0.4),rgb(1,0,0,alpha=0.4)), labels = c("Not significant", "High-High","Low-Low","Low-High","High-Low"), title="") +
  	tm_legend(text.size = 1) + tm_shape(nat)+
   tm_compass(type = "8star",   position = c("LEFT", "BOTTOM"),      show.labels = 2,   text.size = 0.5)+ 
       tm_borders(alpha=.5)
   #tm_layout( frame = FALSE,  title = "LISA p-values ")
LISA1
#*******************************************************************************
# local Moran para 2002
data2=subset(data1,time==2002)
homicide.av <- summarize(group_by(data2, id),mean.hom_rate = mean(hom_rate),st.hom_rate = sd(hom_rate))
nat@data$homicide.av <-homicide.av$mean.hom_rate
nat@data$homicide.st <-homicide.av$st.hom_rate
nat@data$year=2002
lmoran<- cbind(nat@data, localmoran(nat$homicide.av, listw,adjust.x=TRUE))
# Change Pr(z != E(Ii)) to prob
names(lmoran)[names(lmoran) == "Pr(z != E(Ii))"] <- "prob"

# centers the local Moran's around the mean
lmoran$Ii <- lmoran$Ii - mean(lmoran$Ii, na.rm = TRUE) 
lmoran$lag.homicide.av<-  lag.listw(listw,lmoran$homicide.av, NAOK = TRUE)

# centers the variable of interest around its mean

lmoran$homicide.avs <- lmoran$homicide.av - mean(lmoran$homicide.av, na.rm = TRUE) 
lmoran$lag.homicide.av <- lmoran$lag.homicide.av - mean(lmoran$lag.homicide.av, na.rm = TRUE) 

signif <- 0.05

lmoran$laghomicide.st=lag.listw(listw,lmoran$homicide.st, NAOK = TRUE)


lmoran <- lmoran%>% 
  mutate(quadrant= ifelse(homicide.avs>0 & lag.homicide.av > 0, 1, 0)) %>% 
  mutate(quadrant= ifelse(homicide.avs<0 & lag.homicide.av < 0, 2, quadrant)) %>% 
  mutate(quadrant= ifelse(homicide.avs<0 & lag.homicide.av > 0, 3, quadrant)) %>% 
  mutate(quadrant= ifelse(homicide.avs>0 & lag.homicide.av < 0, 4, quadrant)) %>%   
  
  mutate(quadrant= ifelse(lmoran$prob > signif, 0, quadrant)) %>% 
  mutate(quadrant2= ifelse(homicide.st>0 & laghomicide.st > 0, 1, 0)) %>% 
  mutate(quadrant2= ifelse(homicide.st<0 & laghomicide.st < 0, 2, quadrant2)) %>% 
  mutate(quadrant2= ifelse(homicide.st<0 & laghomicide.st > 0, 3, quadrant2)) %>% 
 mutate(quadrant2= ifelse(homicide.st>0 & laghomicide.st < 0, 4, quadrant2)) 

nat_new <- merge(nat, lmoran,by.x = "HASC_2", by.y = "HASC_2")
proj4string(nat_new)  <- "+proj=longlat +ellps=WGS84 +no_defs"
write.csv(nat_new, file = "C:/Carcach/1-cc_publications/el_salvador/homicidios_bayesian_maps/carlos_paper/actualizacion_2023/paper/figures-tables/exploratory_analysis/local_Moran/lisa_2002.csv")

#LISA natS (P-VALUE < 0.05)
# R p value
 breaks = c(0, 1, 2, 3, 4, 5) 
LISA1 = tm_shape(nat_new)+ tm_fill(col = "quadrant", breaks = breaks, 
	palette=  c("white","red","blue", 
	rgb(0,0,1,alpha=0.4),rgb(1,0,0,alpha=0.4)), labels = c("Not significant", "High-High","Low-Low","Low-High","High-Low"), title="") +
  	tm_legend(text.size = 1) + tm_shape(nat)+
   tm_compass(type = "8star",   position = c("LEFT", "BOTTOM"),      show.labels = 2,   text.size = 0.5)+ 
       tm_borders(alpha=.5)
   #tm_layout( frame = FALSE,  title = "LISA p-values ")
LISA1
#**********************************************************************************************************
data2=subset(data1,time==2012)
homicide.av <- summarize(group_by(data2, id),mean.hom_rate = mean(hom_rate),st.hom_rate = sd(hom_rate))
nat@data$homicide.av <-homicide.av$mean.hom_rate
nat@data$homicide.st <-homicide.av$st.hom_rate
lmoran<- cbind(nat@data, localmoran(nat$homicide.av, listw,adjust.x=TRUE))
# Change Pr(z != E(Ii)) to prob
names(lmoran)[names(lmoran) == "Pr(z != E(Ii))"] <- "prob"

# centers the local Moran's around the mean
lmoran$Ii <- lmoran$Ii - mean(lmoran$Ii, na.rm = TRUE) 
lmoran$lag.homicide.av<-  lag.listw(listw,lmoran$homicide.av, NAOK = TRUE)

# centers the variable of interest around its mean

lmoran$homicide.avs <- lmoran$homicide.av - mean(lmoran$homicide.av, na.rm = TRUE) 
lmoran$lag.homicide.av <- lmoran$lag.homicide.av - mean(lmoran$lag.homicide.av, na.rm = TRUE) 

signif <- 0.05

lmoran$laghomicide.st=lag.listw(listw,lmoran$homicide.st, NAOK = TRUE)


lmoran <- lmoran%>% 
  mutate(quadrant= ifelse(homicide.avs>0 & lag.homicide.av > 0, 1, 0)) %>% 
  mutate(quadrant= ifelse(homicide.avs<0 & lag.homicide.av < 0, 2, quadrant)) %>% 
  mutate(quadrant= ifelse(homicide.avs<0 & lag.homicide.av > 0, 3, quadrant)) %>% 
  mutate(quadrant= ifelse(homicide.avs>0 & lag.homicide.av < 0, 4, quadrant)) %>%   
  
  mutate(quadrant= ifelse(lmoran$prob > signif, 0, quadrant)) %>% 
  mutate(quadrant2= ifelse(homicide.st>0 & laghomicide.st > 0, 1, 0)) %>% 
  mutate(quadrant2= ifelse(homicide.st<0 & laghomicide.st < 0, 2, quadrant2)) %>% 
  mutate(quadrant2= ifelse(homicide.st<0 & laghomicide.st > 0, 3, quadrant2)) %>% 
 mutate(quadrant2= ifelse(homicide.st>0 & laghomicide.st < 0, 4, quadrant2)) 

nat_new <- merge(nat, lmoran,by.x = "HASC_2", by.y = "HASC_2")
proj4string(nat_new)  <- "+proj=longlat +ellps=WGS84 +no_defs"


#LISA natS (P-VALUE < 0.05)
# R p value
 breaks = c(0, 1, 2, 3, 4, 5) 
LISA1 = tm_shape(nat_new)+ tm_fill(col = "quadrant", breaks = breaks, 
	palette=  c("white","red","blue", 
	rgb(0,0,1,alpha=0.4),rgb(1,0,0,alpha=0.4)), labels = c("Not significant", "High-High","Low-Low","Low-High","High-Low"), title="") +
  	tm_legend(text.size = 1) + tm_shape(nat)+
   tm_compass(type = "8star",   position = c("LEFT", "BOTTOM"),      show.labels = 2,   text.size = 0.5)+ 
       tm_borders(alpha=.5)
   #tm_layout( frame = FALSE,  title = "LISA p-values ")
LISA1
#***********************************************************************************************************
data2=subset(data1,time==2021)
homicide.av <- summarize(group_by(data2, id),mean.hom_rate = mean(hom_rate),st.hom_rate = sd(hom_rate))
nat@data$homicide.av <-homicide.av$mean.hom_rate
nat@data$homicide.st <-homicide.av$st.hom_rate
lmoran<- cbind(nat@data, localmoran(nat$homicide.av, listw,adjust.x=TRUE))
# Change Pr(z != E(Ii)) to prob
names(lmoran)[names(lmoran) == "Pr(z != E(Ii))"] <- "prob"

# centers the local Moran's around the mean
lmoran$Ii <- lmoran$Ii - mean(lmoran$Ii, na.rm = TRUE) 
lmoran$lag.homicide.av<-  lag.listw(listw,lmoran$homicide.av, NAOK = TRUE)

# centers the variable of interest around its mean

lmoran$homicide.avs <- lmoran$homicide.av - mean(lmoran$homicide.av, na.rm = TRUE) 
lmoran$lag.homicide.av <- lmoran$lag.homicide.av - mean(lmoran$lag.homicide.av, na.rm = TRUE) 

signif <- 0.05

lmoran$laghomicide.st=lag.listw(listw,lmoran$homicide.st, NAOK = TRUE)


lmoran <- lmoran%>% 
  mutate(quadrant= ifelse(homicide.avs>0 & lag.homicide.av > 0, 1, 0)) %>% 
  mutate(quadrant= ifelse(homicide.avs<0 & lag.homicide.av < 0, 2, quadrant)) %>% 
  mutate(quadrant= ifelse(homicide.avs<0 & lag.homicide.av > 0, 3, quadrant)) %>% 
  mutate(quadrant= ifelse(homicide.avs>0 & lag.homicide.av < 0, 4, quadrant)) %>%   
  
  mutate(quadrant= ifelse(lmoran$prob > signif, 0, quadrant)) %>% 
  mutate(quadrant2= ifelse(homicide.st>0 & laghomicide.st > 0, 1, 0)) %>% 
  mutate(quadrant2= ifelse(homicide.st<0 & laghomicide.st < 0, 2, quadrant2)) %>% 
  mutate(quadrant2= ifelse(homicide.st<0 & laghomicide.st > 0, 3, quadrant2)) %>% 
 mutate(quadrant2= ifelse(homicide.st>0 & laghomicide.st < 0, 4, quadrant2)) 

nat_new <- merge(nat, lmoran,by.x = "HASC_2", by.y = "HASC_2")
proj4string(nat_new)  <- "+proj=longlat +ellps=WGS84 +no_defs"


#LISA natS (P-VALUE < 0.05)
# R p value
 breaks = c(0, 1, 2, 3, 4, 5) 
LISA1 = tm_shape(nat_new)+ tm_fill(col = "quadrant", breaks = breaks, 
	palette=  c("white","red","blue", 
	rgb(0,0,1,alpha=0.4),rgb(1,0,0,alpha=0.4)), labels = c("Not significant", "High-High","Low-Low","Low-High","High-Low"), title="") +
  	tm_legend(text.size = 1) + tm_shape(nat)+
   tm_compass(type = "8star",   position = c("LEFT", "BOTTOM"),      show.labels = 2,   text.size = 0.5)+ 
       tm_borders(alpha=.5)
   #tm_layout( frame = FALSE,  title = "LISA p-values ")
LISA1
#***********************************************************************************************************
data2=subset(data1,time==2007)
homicide.av <- summarize(group_by(data2, id),mean.hom_rate = mean(hom_rate),st.hom_rate = sd(hom_rate))
nat@data$homicide.av <-homicide.av$mean.hom_rate
nat@data$homicide.st <-homicide.av$st.hom_rate
lmoran<- cbind(nat@data, localmoran(nat$homicide.av, listw,adjust.x=TRUE))
# Change Pr(z != E(Ii)) to prob
names(lmoran)[names(lmoran) == "Pr(z != E(Ii))"] <- "prob"

# centers the local Moran's around the mean
lmoran$Ii <- lmoran$Ii - mean(lmoran$Ii, na.rm = TRUE) 
lmoran$lag.homicide.av<-  lag.listw(listw,lmoran$homicide.av, NAOK = TRUE)

# centers the variable of interest around its mean

lmoran$homicide.avs <- lmoran$homicide.av - mean(lmoran$homicide.av, na.rm = TRUE) 
lmoran$lag.homicide.av <- lmoran$lag.homicide.av - mean(lmoran$lag.homicide.av, na.rm = TRUE) 

signif <- 0.05

lmoran$laghomicide.st=lag.listw(listw,lmoran$homicide.st, NAOK = TRUE)


lmoran <- lmoran%>% 
  mutate(quadrant= ifelse(homicide.avs>0 & lag.homicide.av > 0, 1, 0)) %>% 
  mutate(quadrant= ifelse(homicide.avs<0 & lag.homicide.av < 0, 2, quadrant)) %>% 
  mutate(quadrant= ifelse(homicide.avs<0 & lag.homicide.av > 0, 3, quadrant)) %>% 
  mutate(quadrant= ifelse(homicide.avs>0 & lag.homicide.av < 0, 4, quadrant)) %>%   
  
  mutate(quadrant= ifelse(lmoran$prob > signif, 0, quadrant)) %>% 
  mutate(quadrant2= ifelse(homicide.st>0 & laghomicide.st > 0, 1, 0)) %>% 
  mutate(quadrant2= ifelse(homicide.st<0 & laghomicide.st < 0, 2, quadrant2)) %>% 
  mutate(quadrant2= ifelse(homicide.st<0 & laghomicide.st > 0, 3, quadrant2)) %>% 
 mutate(quadrant2= ifelse(homicide.st>0 & laghomicide.st < 0, 4, quadrant2)) 

nat_new <- merge(nat, lmoran,by.x = "HASC_2", by.y = "HASC_2")
proj4string(nat_new)  <- "+proj=longlat +ellps=WGS84 +no_defs"


#LISA natS (P-VALUE < 0.05)
# R p value
 breaks = c(0, 1, 2, 3, 4, 5) 
LISA1 = tm_shape(nat_new)+ tm_fill(col = "quadrant", breaks = breaks, 
	palette=  c("white","red","blue", 
	rgb(0,0,1,alpha=0.4),rgb(1,0,0,alpha=0.4)), labels = c("Not significant", "High-High","Low-Low","Low-High","High-Low"), title="") +
  	tm_legend(text.size = 1) + tm_shape(nat)+
   tm_compass(type = "8star",   position = c("LEFT", "BOTTOM"),      show.labels = 2,   text.size = 0.5)+ 
       tm_borders(alpha=.5)
   #tm_layout( frame = FALSE,  title = "LISA p-values ")
LISA1
#***********************************************************************************************************
data2=subset(data1,time==2003)
homicide.av <- summarize(group_by(data2, id),mean.hom_rate = mean(hom_rate),st.hom_rate = sd(hom_rate))
nat@data$homicide.av <-homicide.av$mean.hom_rate
nat@data$homicide.st <-homicide.av$st.hom_rate
lmoran<- cbind(nat@data, localmoran(nat$homicide.av, listw,adjust.x=TRUE))
# Change Pr(z != E(Ii)) to prob
names(lmoran)[names(lmoran) == "Pr(z != E(Ii))"] <- "prob"

# centers the local Moran's around the mean
lmoran$Ii <- lmoran$Ii - mean(lmoran$Ii, na.rm = TRUE) 
lmoran$lag.homicide.av<-  lag.listw(listw,lmoran$homicide.av, NAOK = TRUE)

# centers the variable of interest around its mean

lmoran$homicide.avs <- lmoran$homicide.av - mean(lmoran$homicide.av, na.rm = TRUE) 
lmoran$lag.homicide.av <- lmoran$lag.homicide.av - mean(lmoran$lag.homicide.av, na.rm = TRUE) 

signif <- 0.05

lmoran$laghomicide.st=lag.listw(listw,lmoran$homicide.st, NAOK = TRUE)


lmoran <- lmoran%>% 
  mutate(quadrant= ifelse(homicide.avs>0 & lag.homicide.av > 0, 1, 0)) %>% 
  mutate(quadrant= ifelse(homicide.avs<0 & lag.homicide.av < 0, 2, quadrant)) %>% 
  mutate(quadrant= ifelse(homicide.avs<0 & lag.homicide.av > 0, 3, quadrant)) %>% 
  mutate(quadrant= ifelse(homicide.avs>0 & lag.homicide.av < 0, 4, quadrant)) %>%   
  
  mutate(quadrant= ifelse(lmoran$prob > signif, 0, quadrant)) %>% 
  mutate(quadrant2= ifelse(homicide.st>0 & laghomicide.st > 0, 1, 0)) %>% 
  mutate(quadrant2= ifelse(homicide.st<0 & laghomicide.st < 0, 2, quadrant2)) %>% 
  mutate(quadrant2= ifelse(homicide.st<0 & laghomicide.st > 0, 3, quadrant2)) %>% 
 mutate(quadrant2= ifelse(homicide.st>0 & laghomicide.st < 0, 4, quadrant2)) 

nat_new <- merge(nat, lmoran,by.x = "HASC_2", by.y = "HASC_2")
proj4string(nat_new)  <- "+proj=longlat +ellps=WGS84 +no_defs"


#LISA natS (P-VALUE < 0.05)
# R p value
 breaks = c(0, 1, 2, 3, 4, 5) 
LISA1 = tm_shape(nat_new)+ tm_fill(col = "quadrant", breaks = breaks, 
	palette=  c("white","red","blue", 
	rgb(0,0,1,alpha=0.4),rgb(1,0,0,alpha=0.4)), labels = c("Not significant", "High-High","Low-Low","Low-High","High-Low"), title="") +
  	tm_legend(text.size = 1) + tm_shape(nat)+
   tm_compass(type = "8star",   position = c("LEFT", "BOTTOM"),      show.labels = 2,   text.size = 0.5)+ 
       tm_borders(alpha=.5)
   #tm_layout( frame = FALSE,  title = "LISA p-values ")
LISA1
#***********************************************************************************************************
data2=subset(data1,time==2020)
homicide.av <- summarize(group_by(data2, id),mean.hom_rate = mean(hom_rate),st.hom_rate = sd(hom_rate))
nat@data$homicide.av <-homicide.av$mean.hom_rate
nat@data$homicide.st <-homicide.av$st.hom_rate
lmoran<- cbind(nat@data, localmoran(nat$homicide.av, listw,adjust.x=TRUE))
# Change Pr(z != E(Ii)) to prob
names(lmoran)[names(lmoran) == "Pr(z != E(Ii))"] <- "prob"

# centers the local Moran's around the mean
lmoran$Ii <- lmoran$Ii - mean(lmoran$Ii, na.rm = TRUE) 
lmoran$lag.homicide.av<-  lag.listw(listw,lmoran$homicide.av, NAOK = TRUE)

# centers the variable of interest around its mean

lmoran$homicide.avs <- lmoran$homicide.av - mean(lmoran$homicide.av, na.rm = TRUE) 
lmoran$lag.homicide.av <- lmoran$lag.homicide.av - mean(lmoran$lag.homicide.av, na.rm = TRUE) 

signif <- 0.05

lmoran$laghomicide.st=lag.listw(listw,lmoran$homicide.st, NAOK = TRUE)


lmoran <- lmoran%>% 
  mutate(quadrant= ifelse(homicide.avs>0 & lag.homicide.av > 0, 1, 0)) %>% 
  mutate(quadrant= ifelse(homicide.avs<0 & lag.homicide.av < 0, 2, quadrant)) %>% 
  mutate(quadrant= ifelse(homicide.avs<0 & lag.homicide.av > 0, 3, quadrant)) %>% 
  mutate(quadrant= ifelse(homicide.avs>0 & lag.homicide.av < 0, 4, quadrant)) %>%   
  
  mutate(quadrant= ifelse(lmoran$prob > signif, 0, quadrant)) %>% 
  mutate(quadrant2= ifelse(homicide.st>0 & laghomicide.st > 0, 1, 0)) %>% 
  mutate(quadrant2= ifelse(homicide.st<0 & laghomicide.st < 0, 2, quadrant2)) %>% 
  mutate(quadrant2= ifelse(homicide.st<0 & laghomicide.st > 0, 3, quadrant2)) %>% 
 mutate(quadrant2= ifelse(homicide.st>0 & laghomicide.st < 0, 4, quadrant2)) 

nat_new <- merge(nat, lmoran,by.x = "HASC_2", by.y = "HASC_2")
proj4string(nat_new)  <- "+proj=longlat +ellps=WGS84 +no_defs"


#LISA natS (P-VALUE < 0.05)
# R p value
 breaks = c(0, 1, 2, 3, 4, 5) 
LISA1 = tm_shape(nat_new)+ tm_fill(col = "quadrant", breaks = breaks, 
	palette=  c("white","red","blue", 
	rgb(0,0,1,alpha=0.4),rgb(1,0,0,alpha=0.4)), labels = c("Not significant", "High-High","Low-Low","Low-High","High-Low"), title="") +
  	tm_legend(text.size = 1) + tm_shape(nat)+
   tm_compass(type = "8star",   position = c("LEFT", "BOTTOM"),      show.labels = 2,   text.size = 0.5)+ 
       tm_borders(alpha=.5)
   #tm_layout( frame = FALSE,  title = "LISA p-values ")
LISA1

data2=subset(data1,time==2018)
homicide.av <- summarize(group_by(data2, id),mean.hom_rate = mean(hom_rate),st.hom_rate = sd(hom_rate))
nat@data$homicide.av <-homicide.av$mean.hom_rate
nat@data$homicide.st <-homicide.av$st.hom_rate
lmoran<- cbind(nat@data, localmoran(nat$homicide.av, listw,adjust.x=TRUE))
# Change Pr(z != E(Ii)) to prob
names(lmoran)[names(lmoran) == "Pr(z != E(Ii))"] <- "prob"

# centers the local Moran's around the mean
lmoran$Ii <- lmoran$Ii - mean(lmoran$Ii, na.rm = TRUE) 
lmoran$lag.homicide.av<-  lag.listw(listw,lmoran$homicide.av, NAOK = TRUE)

# centers the variable of interest around its mean

lmoran$homicide.avs <- lmoran$homicide.av - mean(lmoran$homicide.av, na.rm = TRUE) 
lmoran$lag.homicide.av <- lmoran$lag.homicide.av - mean(lmoran$lag.homicide.av, na.rm = TRUE) 

signif <- 0.05

lmoran$laghomicide.st=lag.listw(listw,lmoran$homicide.st, NAOK = TRUE)


lmoran <- lmoran%>% 
  mutate(quadrant= ifelse(homicide.avs>0 & lag.homicide.av > 0, 1, 0)) %>% 
  mutate(quadrant= ifelse(homicide.avs<0 & lag.homicide.av < 0, 2, quadrant)) %>% 
  mutate(quadrant= ifelse(homicide.avs<0 & lag.homicide.av > 0, 3, quadrant)) %>% 
  mutate(quadrant= ifelse(homicide.avs>0 & lag.homicide.av < 0, 4, quadrant)) %>%   
  
  mutate(quadrant= ifelse(lmoran$prob > signif, 0, quadrant)) %>% 
  mutate(quadrant2= ifelse(homicide.st>0 & laghomicide.st > 0, 1, 0)) %>% 
  mutate(quadrant2= ifelse(homicide.st<0 & laghomicide.st < 0, 2, quadrant2)) %>% 
  mutate(quadrant2= ifelse(homicide.st<0 & laghomicide.st > 0, 3, quadrant2)) %>% 
 mutate(quadrant2= ifelse(homicide.st>0 & laghomicide.st < 0, 4, quadrant2)) 

nat_new <- merge(nat, lmoran,by.x = "HASC_2", by.y = "HASC_2")
proj4string(nat_new)  <- "+proj=longlat +ellps=WGS84 +no_defs"


#LISA natS (P-VALUE < 0.05)
# R p value
 breaks = c(0, 1, 2, 3, 4, 5) 
LISA1 = tm_shape(nat_new)+ tm_fill(col = "quadrant", breaks = breaks, 
	palette=  c("white","red","blue", 
	rgb(0,0,1,alpha=0.4),rgb(1,0,0,alpha=0.4)), labels = c("Not significant", "High-High","Low-Low","Low-High","High-Low"), title="") +
  	tm_legend(text.size = 1) + tm_shape(nat)+
   tm_compass(type = "8star",   position = c("LEFT", "BOTTOM"),      show.labels = 2,   text.size = 0.5)+ 
       tm_borders(alpha=.5)
   #tm_layout( frame = FALSE,  title = "LISA p-values ")
LISA1
#***********************************************************************************************************
# UNA MANERA ALTERNATIVA DE OBTENE>R LOS MISMOS RESULTADOS
# We create nats with tnat (Tennekes 2022) showing the housing prices, the local Moran’s I, 
# z-scores, and p-values. Areas with p-value less than the significance level 0.05 (or with z-scores higher than qnorm(0.95) = 1.65) 
# correspond to areas for which we would reject the null hypothesis and conclude they present positive spatial autocorrelation
tnat_mode("view")

nat$lmI <- lmoran[, "Ii"] # local Moran's I
nat$lmZ <- lmoran[, "Z.Ii"] # z-scores
# p-values corresponding to alternative greater
nat$lmp <- lmoran[, "prob"]
nat$vble <-nat$homicide.av

p1 <- tm_shape(nat) +
  tm_polygons(col = "vble", title = "vble", style = "quantile") +
  tm_layout(legend.outside = TRUE)

p2 <- tm_shape(nat) +
  tm_polygons(col = "lmI", title = "Local Moran's I", style = "quantile") +
  tm_layout(legend.outside = TRUE)

p3 <- tm_shape(nat) +
  tm_polygons(col = "lmZ", title = "Z-score",breaks = c(-Inf, 1.65, Inf)) +
  tm_layout(legend.outside = TRUE)

p4 <- tm_shape(nat) +
  tm_polygons(col = "lmp", title = "p-value", breaks = c(-Inf, 0.05, Inf)) +
  tm_layout(legend.outside = TRUE)

tnat_arrange(p1, p2, p3, p4)


#we used alternative = "two.sided" instead of alternative = "greater", we would be testing 
#H0:no spatial autocorrelation vs. H1:positive or negative spatial autocorrelation. 
#In this two-sided test, z-score values lower than –1.96 indicate negative spatial autocorrelation, 
#and z-score values greater than 1.96 indicate positive spatial autocorrelation. 
#The nat below shows the areas with negative, no, and positive spatial autocorrelation, obtained by breaking the legend according to these z-score values.
tm_shape(nat) + tm_polygons(col = "lmZ",title = "Local Moran's I", style = "fixed",breaks = c(-Inf, -1.96, 1.96, Inf),
	labels = c("Negative SAC", "No SAC", "Positive SAC"),palette =  c("blue", "white", "red")) +
tm_layout(legend.outside = TRUE)


#CLUSTERS
#To detect clusters, we first use the localmoran() function to calculate the local Moran’s I. 
# The p-values for the alternative hypothesis "two.sided" are in column 5 of the returned object.
lmoran <- localmoran(nat$vble, listw, alternative = "two.sided")
head(lmoran)
nat$lmp <- lmoran[, 5] # p-values are in column 5
mp <- moran.plot(as.vector(scale(nat$vble)), listw)

nat$quadrant <- NA
# high-high
nat[(mp$x >= 0 & mp$wx >= 0) & (nat$lmp <= 0.05), "quadrant"]<- 1
# low-low
nat[(mp$x <= 0 & mp$wx <= 0) & (nat$lmp <= 0.05), "quadrant"]<- 2
# high-low
nat[(mp$x >= 0 & mp$wx <= 0) & (nat$lmp <= 0.05), "quadrant"]<- 3
# low-high
nat[(mp$x <= 0 & mp$wx >= 0) & (nat$lmp <= 0.05), "quadrant"]<- 4
# non-significant
nat[(nat$lmp > 0.05), "quadrant"] <- 5

tm_shape(nat) + tm_fill(col = "quadrant", title = "",
breaks = c(1, 2, 3, 4, 5, 6),
palette =  c("red", "blue", "lightpink", "skyblue2", "white"),
labels = c("High-High", "Low-Low", "High-Low",
           "Low-High", "Non-significant")) +
tm_legend(text.size = 1)  + tm_borders(alpha = 0.5) +
tm_layout(frame = FALSE,  title = "Clusters")  +
tm_layout(legend.outside = TRUE)
