# Supplementary material for: A Bayesian spatio-temporal model of variation in homicide rates for El Salvador
Source: PLoS One. 2025 Sep 24;20(9):e0330215. doi: 10.1371/journal.pone.0330215 (PMC12459783; doi:10.1371/journal.pone.0330215)
Supplement: S8a File — (XLSX) [file pone.0330215.s008.xlsx]

## Sheet: slv_adm2
ID_0	ISO	NAME_0	ID_1	NAME_1	ID_2	NAME_2	VARNAME_2	NL_NAME_2	HASC_2	CC_2	TYPE_2	ENGTYPE_2	VALIDFR_2	VALIDTO_2	REMARKS_2	Shape_Leng	Shape_Area
201	SLV	El Salvador	2667	San Miguel	31298	Sesori			SV.SM.SE		Municipio	Municipality	Unknown	Present		0.7021	0.015931
201	SLV	El Salvador	2667	San Miguel	31299	Uluazapa			SV.SM.UL		Municipio	Municipality	Unknown	Present		0.277283	0.00284734
201	SLV	El Salvador	2668	San Salvador	31300	Aguilares			SV.SS.AG		Municipio	Municipality	Unknown	Present		0.326282	0.00280754
201	SLV	El Salvador	2668	San Salvador	31301	Apopa			SV.SS.AP		Municipio	Municipality	Unknown	Present		0.388826	0.00516435
201	SLV	El Salvador	2668	San Salvador	31302	Ayutuxtepeque			SV.SS.AY		Municipio	Municipality	Unknown	Present		0.158614	0.000597931
201	SLV	El Salvador	2668	San Salvador	31303	Cuscatancingo			SV.SS.CU		Municipio	Municipality	Unknown	Present		0.144915	0.000622683
201	SLV	El Salvador	2668	San Salvador	31304	Delgado			SV.SS.DE		Municipio	Municipality	Unknown	Present		0.30242	0.00260761
201	SLV	El Salvador	2668	San Salvador	31305	El Paisnal			SV.SS.EL		Municipio	Municipality	Unknown	Present		0.57458	0.0104556
201	SLV	El Salvador	2668	San Salvador	31306	Guazapa			SV.SS.GU		Municipio	Municipality	Unknown	Present		0.334971	0.00517869
201	SLV	El Salvador	2661	Chalatenango	31171	San Luis del Carmen			SV.CH.SL		Municipio	Municipality	Unknown	Present		0.141988	0.000902154
201	SLV	El Salvador	2661	Chalatenango	31172	San Miguel de Mercedes			SV.CH.SM		Municipio	Municipality	Unknown	Present		0.184033	0.001858
201	SLV	El Salvador	2661	Chalatenango	31173	San Rafael			SV.CH.SR		Municipio	Municipality	Unknown	Present		0.289344	0.002413
201	SLV	El Salvador	2661	Chalatenango	31174	Santa Rita			SV.CH.ST		Municipio	Municipality	Unknown	Present		0.315706	0.00379161
201	SLV	El Salvador	2661	Chalatenango	31175	Tejutla			SV.CH.TE		Municipio	Municipality	Unknown	Present		0.645877	0.00852387
201	SLV	El Salvador	2662	Cuscatlán	31176	Candelaria			SV.CU.CA		Municipio	Municipality	Unknown	Present		0.203712	0.00196989
201	SLV	El Salvador	2662	Cuscatlán	31177	Cojutepeque			SV.CU.CO		Municipio	Municipality	Unknown	Present		0.279013	0.00199972
201	SLV	El Salvador	2662	Cuscatlán	31178	El Carmen			SV.CU.EC		Municipio	Municipality	Unknown	Present		0.214124	0.00143471
201	SLV	El Salvador	2662	Cuscatlán	31179	El Rosario			SV.CU.ER		Municipio	Municipality	Unknown	Present		0.152868	0.0010994
201	SLV	El Salvador	2662	Cuscatlán	31180	Monte San Juan			SV.CU.MS		Municipio	Municipality	Unknown	Present		0.236201	0.00201214
201	SLV	El Salvador	2662	Cuscatlán	31181	Oratorio de Concepción			SV.CU.OC		Municipio	Municipality	Unknown	Present		0.156766	0.00146736
201	SLV	El Salvador	2659	Ahuachapán	31121	Ahuachapán			SV.AH.AH		Municipio	Municipality	Unknown	Present		0.681973	0.0219599
201	SLV	El Salvador	2659	Ahuachapán	31122	Apaneca			SV.AH.AP		Municipio	Municipality	Unknown	Present		0.253131	0.00305364
201	SLV	El Salvador	2659	Ahuachapán	31123	Atiquizaya			SV.AH.AT		Municipio	Municipality	Unknown	Present		0.455195	0.00536043
201	SLV	El Salvador	2659	Ahuachapán	31124	Concepción de Ataco			SV.AH.CA		Municipio	Municipality	Unknown	Present		0.326218	0.00518227
201	SLV	El Salvador	2659	Ahuachapán	31125	El Refugio			SV.AH.ER		Municipio	Municipality	Unknown	Present		0.129963	0.000722225
201	SLV	El Salvador	2659	Ahuachapán	31126	Guaymango			SV.AH.GU		Municipio	Municipality	Unknown	Present		0.439994	0.00779616
201	SLV	El Salvador	2659	Ahuachapán	31127	Jujutla			SV.AH.JU		Municipio	Municipality	Unknown	Present		0.798432	0.0156781
201	SLV	El Salvador	2659	Ahuachapán	31128	San Francisco Menéndez			SV.AH.SF		Municipio	Municipality	Unknown	Present		0.798649	0.0230549
201	SLV	El Salvador	2659	Ahuachapán	31129	San Lorenzo			SV.AH.SL		Municipio	Municipality	Unknown	Present		0.403073	0.00407425
201	SLV	El Salvador	2659	Ahuachapán	31130	San Pedro Puxtla			SV.AH.SP		Municipio	Municipality	Unknown	Present		0.281147	0.0017469
201	SLV	El Salvador	2659	Ahuachapán	31131	Tacuba			SV.AH.TA		Municipio	Municipality	Unknown	Present		0.652163	0.0132308
201	SLV	El Salvador	2659	Ahuachapán	31132	Turín			SV.AH.TU		Municipio	Municipality	Unknown	Present		0.116852	0.0005409
201	SLV	El Salvador	2660	Cabañas	31133	Cinquera			SV.CA.CI		Municipio	Municipality	Unknown	Present		0.260885	0.00290068
201	SLV	El Salvador	2660	Cabañas	31134	Dolores			SV.CA.DO		Municipio	Municipality	Unknown	Present		0.582984	0.0112406
201	SLV	El Salvador	2660	Cabañas	31135	Guacotecti			SV.CA.GU		Municipio	Municipality	Unknown	Present		0.231806	0.00186941
201	SLV	El Salvador	2660	Cabañas	31136	Ilobasco			SV.CA.IL		Municipio	Municipality	Unknown	Present		0.620245	0.0197645
201	SLV	El Salvador	2660	Cabañas	31137	Jutiapa			SV.CA.JU		Municipio	Municipality	Unknown	Present		0.501046	0.0064696
201	SLV	El Salvador	2660	Cabañas	31138	San Isidro			SV.CA.SI		Municipio	Municipality	Unknown	Present		0.365167	0.00590812
201	SLV	El Salvador	2660	Cabañas	31139	Sensuntepeque			SV.CA.SE		Municipio	Municipality	Unknown	Present		1.3413	0.0265877
201	SLV	El Salvador	2660	Cabañas	31140	Tejutepeque			SV.CA.TE		Municipio	Municipality	Unknown	Present		0.340104	0.00366023
201	SLV	El Salvador	2660	Cabañas	31141	Victoria			SV.CA.VI		Municipio	Municipality	Unknown	Present		0.504519	0.0128356
201	SLV	El Salvador	2661	Chalatenango	31142	Agua Caliente			SV.CH.AC		Municipio	Municipality	Unknown	Present		0.561261	0.0109532
201	SLV	El Salvador	2661	Chalatenango	31143	Arcatao			SV.CH.AR		Municipio	Municipality	Unknown	Present		0.229019	0.00167256
201	SLV	El Salvador	2661	Chalatenango	31144	Azacualpa			SV.CH.AZ		Municipio	Municipality	Unknown	Present		0.222372	0.00149738
201	SLV	El Salvador	2661	Chalatenango	31145	Chalatenango			SV.CH.CH		Municipio	Municipality	Unknown	Present		0.573408	0.00925577
201	SLV	El Salvador	2661	Chalatenango	31146	Citalá			SV.CH.CI		Municipio	Municipality	Unknown	Present		0.402602	0.0040411
201	SLV	El Salvador	2661	Chalatenango	31147	Comalapa			SV.CH.CO		Municipio	Municipality	Unknown	Present		0.209899	0.00150969
201	SLV	El Salvador	2661	Chalatenango	31148	Concepción Quezaltepeque			SV.CH.CQ		Municipio	Municipality	Unknown	Present		0.26143	0.00325845
201	SLV	El Salvador	2661	Chalatenango	31149	Dulce Nombre de María			SV.CH.DN		Municipio	Municipality	Unknown	Present		0.417523	0.00486911
201	SLV	El Salvador	2661	Chalatenango	31150	El Carrizal			SV.CH.EC		Municipio	Municipality	Unknown	Present		0.201592	0.00235092
201	SLV	El Salvador	2661	Chalatenango	31151	El Paraíso			SV.CH.EP		Municipio	Municipality	Unknown	Present		0.38917	0.00326035
201	SLV	El Salvador	2661	Chalatenango	31152	Embalse Cerron Grande					Municipio	Municipality	Unknown	Present		2.35311	0.0129825
201	SLV	El Salvador	2661	Chalatenango	31153	La Laguna			SV.CH.LL		Municipio	Municipality	Unknown	Present		0.245572	0.00177004
201	SLV	El Salvador	2661	Chalatenango	31154	La Palma			SV.CH.LP		Municipio	Municipality	Unknown	Present		0.639273	0.0111777
201	SLV	El Salvador	2661	Chalatenango	31155	La Reina			SV.CH.LR		Municipio	Municipality	Unknown	Present		0.696719	0.00937801
201	SLV	El Salvador	2661	Chalatenango	31156	Las Vueltas			SV.CH.LV		Municipio	Municipality	Unknown	Present		0.356129	0.00312681
201	SLV	El Salvador	2661	Chalatenango	31157	Nombre de Jesús			SV.CH.NJ		Municipio	Municipality	Unknown	Present		0.251028	0.00279092
201	SLV	El Salvador	2661	Chalatenango	31158	Nueva Concepción			SV.CH.NC		Municipio	Municipality	Unknown	Present		0.966151	0.0277073
201	SLV	El Salvador	2661	Chalatenango	31159	Nueva Trinidad			SV.CH.NT		Municipio	Municipality	Unknown	Present		0.255717	0.00212062
201	SLV	El Salvador	2661	Chalatenango	31160	Ojos de Agua			SV.CH.OA		Municipio	Municipality	Unknown	Present		0.28591	0.00391789
201	SLV	El Salvador	2661	Chalatenango	31161	Potonico			SV.CH.PO		Municipio	Municipality	Unknown	Present		0.383356	0.00310599
201	SLV	El Salvador	2661	Chalatenango	31162	San Antonio de la Cruz			SV.CH.SA		Municipio	Municipality	Unknown	Present		0.373206	0.00283939
201	SLV	El Salvador	2661	Chalatenango	31163	San Antonio Los Ranchos			SV.CH.SO		Municipio	Municipality	Unknown	Present		0.127897	0.000787538
201	SLV	El Salvador	2661	Chalatenango	31164	San Fernando			SV.CH.SD		Municipio	Municipality	Unknown	Present		0.275191	0.00293803
201	SLV	El Salvador	2661	Chalatenango	31165	San Francisco Lempa			SV.CH.SF		Municipio	Municipality	Unknown	Present		0.0797789	0.000344503
201	SLV	El Salvador	2661	Chalatenango	31166	San Francisco Morazán			SV.CH.SZ		Municipio	Municipality	Unknown	Present		0.564961	0.00951079
201	SLV	El Salvador	2661	Chalatenango	31167	San Ignacio			SV.CH.SI		Municipio	Municipality	Unknown	Present		0.219055	0.00159125
201	SLV	El Salvador	2661	Chalatenango	31168	San Isidro Labrador			SV.CH.SB		Municipio	Municipality	Unknown	Present		0.3273	0.00238112
201	SLV	El Salvador	2661	Chalatenango	31169	San José Cancasque			SV.CH.SC		Municipio	Municipality	Unknown	Present		0.21869	0.00204429
201	SLV	El Salvador	2661	Chalatenango	31170	San José Las Flores			SV.CH.SJ		Municipio	Municipality	Unknown	Present		0.247913	0.00245013
201	SLV	El Salvador	2662	Cuscatlán	31182	San Bartolomé Perulapía			SV.CU.SB		Municipio	Municipality	Unknown	Present		0.181847	0.000949701
201	SLV	El Salvador	2662	Cuscatlán	31183	San Cristóbal			SV.CU.SC		Municipio	Municipality	Unknown	Present		0.168411	0.00154048
201	SLV	El Salvador	2662	Cuscatlán	31184	San José Guayabal			SV.CU.SJ		Municipio	Municipality	Unknown	Present		0.355512	0.00442765
201	SLV	El Salvador	2662	Cuscatlán	31185	San Pedro Perulapán			SV.CU.SP		Municipio	Municipality	Unknown	Present		0.451086	0.00745928
201	SLV	El Salvador	2662	Cuscatlán	31186	San Rafael Cedros	San Rafael Cedro		SV.CU.SF		Municipio	Municipality	Unknown	Present		0.168223	0.00135803
201	SLV	El Salvador	2662	Cuscatlán	31187	San Ramón			SV.CU.SR		Municipio	Municipality	Unknown	Present		0.147231	0.00109473
201	SLV	El Salvador	2662	Cuscatlán	31188	Santa Cruz Analquito			SV.CU.SA		Municipio	Municipality	Unknown	Present		0.132704	0.00100512
201	SLV	El Salvador	2662	Cuscatlán	31189	Santa Cruz Michapa			SV.CU.SM		Municipio	Municipality	Unknown	Present		0.206811	0.00175311
201	SLV	El Salvador	2662	Cuscatlán	31190	Suchitoto			SV.CU.SU		Municipio	Municipality	Unknown	Present		1.12153	0.0222811
201	SLV	El Salvador	2662	Cuscatlán	31191	Tenancingo			SV.CU.TE		Municipio	Municipality	Unknown	Present		0.313606	0.00484176
201	SLV	El Salvador	2663	La Libertad	31192	Antiguo Cuscatlán			SV.LI.AC		Municipio	Municipality	Unknown	Present		0.236006	0.0019618
201	SLV	El Salvador	2663	La Libertad	31193	Chiltiupán			SV.LI.CH		Municipio	Municipality	Unknown	Present		0.431236	0.00620594
201	SLV	El Salvador	2663	La Libertad	31194	Ciudad Arce			SV.LI.CA		Municipio	Municipality	Unknown	Present		0.436653	0.00704553
201	SLV	El Salvador	2663	La Libertad	31195	Colón			SV.LI.CL		Municipio	Municipality	Unknown	Present		0.427213	0.00569942
201	SLV	El Salvador	2663	La Libertad	31196	Comasagua			SV.LI.CM		Municipio	Municipality	Unknown	Present		0.419171	0.00738625
201	SLV	El Salvador	2663	La Libertad	31197	Huizúcar			SV.LI.HU		Municipio	Municipality	Unknown	Present		0.39575	0.0046319
201	SLV	El Salvador	2663	La Libertad	31198	Jayaque			SV.LI.JA		Municipio	Municipality	Unknown	Present		0.371284	0.0033723
201	SLV	El Salvador	2663	La Libertad	31199	Jicalapa			SV.LI.JI		Municipio	Municipality	Unknown	Present		0.330678	0.00430168
201	SLV	El Salvador	2663	La Libertad	31200	La Libertad			SV.LI.LL		Municipio	Municipality	Unknown	Present		0.790254	0.00979662
201	SLV	El Salvador	2663	La Libertad	31201	Nueva San Salvador			SV.LI.NS		Municipio	Municipality	Unknown	Present		0.70712	0.00945512
201	SLV	El Salvador	2663	La Libertad	31202	Nuevo Cuscatlán			SV.LI.NC		Municipio	Municipality	Unknown	Present		0.109288	0.000578573
201	SLV	El Salvador	2663	La Libertad	31203	Opico	San Juan Opico		SV.LI.OP		Municipio	Municipality	Unknown	Present		0.839034	0.01881
201	SLV	El Salvador	2663	La Libertad	31204	Quezaltepeque			SV.LI.QU		Municipio	Municipality	Unknown	Present		0.557562	0.0106067
201	SLV	El Salvador	2663	La Libertad	31205	Sacacoyo			SV.LI.SA		Municipio	Municipality	Unknown	Present		0.219779	0.00177262
201	SLV	El Salvador	2663	La Libertad	31206	San José Villanueva			SV.LI.SJ		Municipio	Municipality	Unknown	Present		0.341735	0.00336296
201	SLV	El Salvador	2663	La Libertad	31207	San Matías			SV.LI.SM		Municipio	Municipality	Unknown	Present		0.423344	0.0049798
201	SLV	El Salvador	2663	La Libertad	31208	San Pablo Tacachico			SV.LI.SP		Municipio	Municipality	Unknown	Present		0.527365	0.0102337
201	SLV	El Salvador	2663	La Libertad	31209	Talnique			SV.LI.TL		Municipio	Municipality	Unknown	Present		0.344296	0.00281703
201	SLV	El Salvador	2663	La Libertad	31210	Tamanique			SV.LI.TM		Municipio	Municipality	Unknown	Present		0.482216	0.00804557
201	SLV	El Salvador	2663	La Libertad	31211	Teotepeque			SV.LI.TT		Municipio	Municipality	Unknown	Present		0.54189	0.00855152
201	SLV	El Salvador	2663	La Libertad	31212	Tepecoyo			SV.LI.TP		Municipio	Municipality	Unknown	Present		0.313574	0.00484648
201	SLV	El Salvador	2663	La Libertad	31213	Zaragoza			SV.LI.ZA		Municipio	Municipality	Unknown	Present		0.243649	0.00185987
201	SLV	El Salvador	2664	La Paz	31214	Cuyultitán			SV.PA.CU		Municipio	Municipality	Unknown	Present		0.201676	0.00121925
201	SLV	El Salvador	2664	La Paz	31215	El Rosario			SV.PA.EL		Municipio	Municipality	Unknown	Present		0.358354	0.0047706
201	SLV	El Salvador	2664	La Paz	31216	Isla					Municipio	Municipality	Unknown	Present		0.624874	0.00153154
201	SLV	El Salvador	2664	La Paz	31217	Jerusalén			SV.PA.JE		Municipio	Municipality	Unknown	Present		0.125937	0.000673492
201	SLV	El Salvador	2664	La Paz	31218	Mercedes La Ceiba	Mercedes de Ceiba		SV.PA.MC		Municipio	Municipality	Unknown	Present		0.0981606	0.000452369
201	SLV	El Salvador	2664	La Paz	31219	Olocuilta			SV.PA.OL		Municipio	Municipality	Unknown	Present		0.429466	0.00565883
201	SLV	El Salvador	2664	La Paz	31220	Paraíso de Osorio			SV.PA.PO		Municipio	Municipality	Unknown	Present		0.0927316	0.000461345
201	SLV	El Salvador	2664	La Paz	31221	San Antonio Masahuat			SV.PA.SA		Municipio	Municipality	Unknown	Present		0.289737	0.00271127
201	SLV	El Salvador	2664	La Paz	31222	San Emigdio			SV.PA.SE		Municipio	Municipality	Unknown	Present		0.146515	0.000891094
201	SLV	El Salvador	2664	La Paz	31223	San Francisco Chinameca			SV.PA.SF		Municipio	Municipality	Unknown	Present		0.295166	0.00328169
201	SLV	El Salvador	2664	La Paz	31224	San Juan Nonualco			SV.PA.SN		Municipio	Municipality	Unknown	Present		0.646616	0.00495155
201	SLV	El Salvador	2664	La Paz	31225	San Juan Talpa			SV.PA.SU		Municipio	Municipality	Unknown	Present		0.190916	0.00146289
201	SLV	El Salvador	2664	La Paz	31226	San Juan Tepezontes			SV.PA.SJ		Municipio	Municipality	Unknown	Present		0.194539	0.00202309
201	SLV	El Salvador	2664	La Paz	31227	San Luis La Herradura	San Luis de la Herradura		SV.PA.SH		Municipio	Municipality	Unknown	Present		0.873961	0.00738857
201	SLV	El Salvador	2664	La Paz	31228	San Luis Talpa	San Luis		SV.PA.SL		Municipio	Municipality	Unknown	Present		0.472406	0.00920945
201	SLV	El Salvador	2664	La Paz	31229	San Miguel Tepezontes			SV.PA.SZ		Municipio	Municipality	Unknown	Present		0.251928	0.00177614
201	SLV	El Salvador	2664	La Paz	31230	San Pedro Masahuat			SV.PA.SM		Municipio	Municipality	Unknown	Present		0.693808	0.00752954
201	SLV	El Salvador	2664	La Paz	31231	San Pedro Nonualco			SV.PA.SP		Municipio	Municipality	Unknown	Present		0.270167	0.00307017
201	SLV	El Salvador	2664	La Paz	31232	San Rafael Obrajuelo			SV.PA.SR		Municipio	Municipality	Unknown	Present		0.22003	0.00140056
201	SLV	El Salvador	2664	La Paz	31233	Santa María Ostuma			SV.PA.SO		Municipio	Municipality	Unknown	Present		0.204463	0.00174947
201	SLV	El Salvador	2664	La Paz	31234	Santiago Nonualco			SV.PA.ST		Municipio	Municipality	Unknown	Present		0.778165	0.0130091
201	SLV	El Salvador	2664	La Paz	31235	Tapalhuaca			SV.PA.TA		Municipio	Municipality	Unknown	Present		0.23624	0.00204322
201	SLV	El Salvador	2664	La Paz	31236	Zacatecoluca			SV.PA.ZA		Municipio	Municipality	Unknown	Present		0.889008	0.020841
201	SLV	El Salvador	2665	La Unión	31237	Anamorós			SV.UN.AN		Municipio	Municipality	Unknown	Present		0.428119	0.00783997
201	SLV	El Salvador	2665	La Unión	31238	Bolívar			SV.UN.BO		Municipio	Municipality	Unknown	Present		0.338371	0.0045726
201	SLV	El Salvador	2665	La Unión	31239	Concepción de Oriente			SV.UN.CO		Municipio	Municipality	Unknown	Present		0.395367	0.0055944
201	SLV	El Salvador	2665	La Unión	31240	Conchagua			SV.UN.CG		Municipio	Municipality	Unknown	Present		1.11106	0.0175571
201	SLV	El Salvador	2665	La Unión	31241	El Carmen			SV.UN.EC		Municipio	Municipality	Unknown	Present		0.475347	0.00947629
201	SLV	El Salvador	2665	La Unión	31242	El Sauce			SV.UN.ES		Municipio	Municipality	Unknown	Present		0.529634	0.0105227
201	SLV	El Salvador	2665	La Unión	31243	Intipucá			SV.UN.IN		Municipio	Municipality	Unknown	Present		0.442005	0.00743445
201	SLV	El Salvador	2665	La Unión	31244	La Unión			SV.UN.LU		Municipio	Municipality	Unknown	Present		1.0272	0.00987307
201	SLV	El Salvador	2665	La Unión	31245	Lislique			SV.UN.LI		Municipio	Municipality	Unknown	Present		0.451312	0.00904872
201	SLV	El Salvador	2665	La Unión	31246	Nueva Esparta			SV.UN.NE		Municipio	Municipality	Unknown	Present		0.588598	0.00745722
201	SLV	El Salvador	2665	La Unión	31247	Pasaquina			SV.UN.PA		Municipio	Municipality	Unknown	Present		1.71325	0.0230094
201	SLV	El Salvador	2665	La Unión	31248	Polorós			SV.UN.PO		Municipio	Municipality	Unknown	Present		0.864998	0.00901687
201	SLV	El Salvador	2665	La Unión	31249	San Alejo			SV.UN.SA		Municipio	Municipality	Unknown	Present		0.916201	0.0197277
201	SLV	El Salvador	2665	La Unión	31250	San José			SV.UN.SJ		Municipio	Municipality	Unknown	Present		0.306972	0.00412018
201	SLV	El Salvador	2665	La Unión	31251	Santa Rosa de Lima			SV.UN.SR		Municipio	Municipality	Unknown	Present		0.466678	0.0122755
201	SLV	El Salvador	2665	La Unión	31252	Yayantique			SV.UN.YA		Municipio	Municipality	Unknown	Present		0.338458	0.00461249
201	SLV	El Salvador	2665	La Unión	31253	Yucuaiquín			SV.UN.YU		Municipio	Municipality	Unknown	Present		0.282543	0.00394656
201	SLV	El Salvador	2666	Morazán	31254	Arambala			SV.MO.AR		Municipio	Municipality	Unknown	Present		0.280325	0.00295112
201	SLV	El Salvador	2666	Morazán	31255	Cacaopera			SV.MO.CA		Municipio	Municipality	Unknown	Present		0.524852	0.010473
201	SLV	El Salvador	2666	Morazán	31256	Chilanga			SV.MO.CH		Municipio	Municipality	Unknown	Present		0.375328	0.00386421
201	SLV	El Salvador	2666	Morazán	31257	Corinto			SV.MO.CO		Municipio	Municipality	Unknown	Present		0.469666	0.00571334
201	SLV	El Salvador	2666	Morazán	31258	Delicias de Concepción			SV.MO.DC		Municipio	Municipality	Unknown	Present		0.253972	0.00252958
201	SLV	El Salvador	2666	Morazán	31259	El Divisadero			SV.MO.ED		Municipio	Municipality	Unknown	Present		0.332491	0.00506292
201	SLV	El Salvador	2666	Morazán	31260	El Rosario			SV.MO.ER		Municipio	Municipality	Unknown	Present		0.179469	0.00182407
201	SLV	El Salvador	2666	Morazán	31261	Gualococti			SV.MO.GL		Municipio	Municipality	Unknown	Present		0.209317	0.00224025
201	SLV	El Salvador	2666	Morazán	31262	Guatajiagua			SV.MO.GT		Municipio	Municipality	Unknown	Present		0.366432	0.00665758
201	SLV	El Salvador	2666	Morazán	31263	Joateca			SV.MO.JT		Municipio	Municipality	Unknown	Present		0.370999	0.00622086
201	SLV	El Salvador	2666	Morazán	31264	Jocoaitique			SV.MO.JQ		Municipio	Municipality	Unknown	Present		0.304488	0.00295826
201	SLV	El Salvador	2666	Morazán	31265	Jocoro			SV.MO.JR		Municipio	Municipality	Unknown	Present		0.375511	0.00601483
201	SLV	El Salvador	2666	Morazán	31266	Lolotiquillo			SV.MO.LO		Municipio	Municipality	Unknown	Present		0.2401	0.00283191
201	SLV	El Salvador	2666	Morazán	31267	Meanguera			SV.MO.ME		Municipio	Municipality	Unknown	Present		0.324465	0.00438088
201	SLV	El Salvador	2666	Morazán	31268	Osicala			SV.MO.OS		Municipio	Municipality	Unknown	Present		0.266494	0.00270121
201	SLV	El Salvador	2666	Morazán	31269	Perquín			SV.MO.PE		Municipio	Municipality	Unknown	Present		0.465858	0.00544117
201	SLV	El Salvador	2666	Morazán	31270	San Carlos			SV.MO.SC		Municipio	Municipality	Unknown	Present		0.263115	0.00290092
201	SLV	El Salvador	2666	Morazán	31271	San Fernando			SV.MO.SF		Municipio	Municipality	Unknown	Present		0.106417	0.000483717
201	SLV	El Salvador	2666	Morazán	31272	San Francisco Gotera	San Francisco		SV.MO.SG		Municipio	Municipality	Unknown	Present		0.381858	0.00485803
201	SLV	El Salvador	2666	Morazán	31273	San Isidro			SV.MO.SI		Municipio	Municipality	Unknown	Present		0.13936	0.00120937
201	SLV	El Salvador	2666	Morazán	31274	San Simón			SV.MO.SS		Municipio	Municipality	Unknown	Present		0.244865	0.00305955
201	SLV	El Salvador	2666	Morazán	31275	Sensembra			SV.MO.SE		Municipio	Municipality	Unknown	Present		0.255409	0.00212043
201	SLV	El Salvador	2666	Morazán	31276	Sociedad			SV.MO.SO		Municipio	Municipality	Unknown	Present		0.425612	0.0100002
201	SLV	El Salvador	2666	Morazán	31277	Torola			SV.MO.TO		Municipio	Municipality	Unknown	Present		0.21579	0.00187864
201	SLV	El Salvador	2666	Morazán	31278	Yamabal			SV.MO.YA		Municipio	Municipality	Unknown	Present		0.557541	0.00535868
201	SLV	El Salvador	2666	Morazán	31279	Yoloaiquín			SV.MO.YO		Municipio	Municipality	Unknown	Present		0.213397	0.00133154
201	SLV	El Salvador	2667	San Miguel	31280	Carolina			SV.SM.CA		Municipio	Municipality	Unknown	Present		0.32134	0.00366176
201	SLV	El Salvador	2667	San Miguel	31281	Chapeltique			SV.SM.CP		Municipio	Municipality	Unknown	Present		0.440734	0.00868167
201	SLV	El Salvador	2667	San Miguel	31282	Chinameca			SV.SM.CM		Municipio	Municipality	Unknown	Present		0.532762	0.00759959
201	SLV	El Salvador	2667	San Miguel	31283	Chirilagua			SV.SM.CR		Municipio	Municipality	Unknown	Present		0.705064	0.0178136
201	SLV	El Salvador	2667	San Miguel	31284	Ciudad Barrios			SV.SM.CB		Municipio	Municipality	Unknown	Present		0.508697	0.00921084
201	SLV	El Salvador	2667	San Miguel	31285	Comacarán			SV.SM.CO		Municipio	Municipality	Unknown	Present		0.236559	0.00281439
201	SLV	El Salvador	2667	San Miguel	31286	El Tránsito			SV.SM.ET		Municipio	Municipality	Unknown	Present		0.562691	0.00668291
201	SLV	El Salvador	2667	San Miguel	31287	Lolotique			SV.SM.LO		Municipio	Municipality	Unknown	Present		0.409661	0.00703119
201	SLV	El Salvador	2667	San Miguel	31288	Moncagua			SV.SM.MO		Municipio	Municipality	Unknown	Present		0.496125	0.00703865
201	SLV	El Salvador	2667	San Miguel	31289	Nueva Guadalupe			SV.SM.NG		Municipio	Municipality	Unknown	Present		0.208857	0.00141723
201	SLV	El Salvador	2667	San Miguel	31290	Nuevo Edén de San Juan			SV.SM.NE		Municipio	Municipality	Unknown	Present		0.475595	0.0107328
201	SLV	El Salvador	2667	San Miguel	31291	Quelepa			SV.SM.QU		Municipio	Municipality	Unknown	Present		0.255864	0.00164538
201	SLV	El Salvador	2667	San Miguel	31292	San Antonio			SV.SM.SA		Municipio	Municipality	Unknown	Present		0.209544	0.00176147
201	SLV	El Salvador	2667	San Miguel	31293	San Gerardo			SV.SM.SG		Municipio	Municipality	Unknown	Present		0.374668	0.00547871
201	SLV	El Salvador	2667	San Miguel	31294	San Jorge			SV.SM.SJ		Municipio	Municipality	Unknown	Present		0.278622	0.00368712
201	SLV	El Salvador	2667	San Miguel	31295	San Luis de la Reina			SV.SM.SL		Municipio	Municipality	Unknown	Present		0.322084	0.00464257
201	SLV	El Salvador	2667	San Miguel	31296	San Miguel			SV.SM.SM		Municipio	Municipality	Unknown	Present		1.39742	0.052627
201	SLV	El Salvador	2667	San Miguel	31297	San Rafael	San Rafael Oriente		SV.SM.SR		Municipio	Municipality	Unknown	Present		0.265409	0.00180647
201	SLV	El Salvador	2668	San Salvador	31307	Ilopango			SV.SS.IL		Municipio	Municipality	Unknown	Present		0.212568	0.00197045
201	SLV	El Salvador	2668	San Salvador	31308	Lago de Llopango					Municipio	Municipality	Unknown	Present		0.356355	0.00505417
201	SLV	El Salvador	2668	San Salvador	31309	Mejicanos			SV.SS.ME		Municipio	Municipality	Unknown	Present		0.235719	0.0014115
201	SLV	El Salvador	2668	San Salvador	31310	Nejapa			SV.SS.NE		Municipio	Municipality	Unknown	Present		0.505551	0.00733051
201	SLV	El Salvador	2668	San Salvador	31311	Panchimalco			SV.SS.PA		Municipio	Municipality	Unknown	Present		0.509232	0.00797791
201	SLV	El Salvador	2668	San Salvador	31312	Rosario de Mora			SV.SS.RM		Municipio	Municipality	Unknown	Present		0.274353	0.00311781
201	SLV	El Salvador	2668	San Salvador	31313	San Marcos			SV.SS.SM		Municipio	Municipality	Unknown	Present		0.230665	0.00138069
201	SLV	El Salvador	2668	San Salvador	31314	San Martín			SV.SS.SN		Municipio	Municipality	Unknown	Present		0.31077	0.00394237
201	SLV	El Salvador	2668	San Salvador	31315	San Salvador			SV.SS.SS		Municipio	Municipality	Unknown	Present		0.421572	0.005588
201	SLV	El Salvador	2668	San Salvador	31316	Santiago Texacuangos	Santiago Texacuango		SV.SS.SG		Municipio	Municipality	Unknown	Present		0.204936	0.00205475
201	SLV	El Salvador	2668	San Salvador	31317	Santo Tomás			SV.SS.ST		Municipio	Municipality	Unknown	Present		0.237147	0.00207886
201	SLV	El Salvador	2668	San Salvador	31318	Soyapango			SV.SS.SO		Municipio	Municipality	Unknown	Present		0.260136	0.00254064
201	SLV	El Salvador	2668	San Salvador	31319	Tonacatepeque			SV.SS.TO		Municipio	Municipality	Unknown	Present		0.336029	0.00532375
201	SLV	El Salvador	2669	San Vicente	31320	Apastepeque			SV.SV.AP		Municipio	Municipality	Unknown	Present		0.624443	0.0107186
201	SLV	El Salvador	2669	San Vicente	31321	Guadalupe			SV.SV.GU		Municipio	Municipality	Unknown	Present		0.207844	0.0020895
201	SLV	El Salvador	2669	San Vicente	31322	Isla					Municipio	Municipality	Unknown	Present		0.175918	0.000289826
201	SLV	El Salvador	2669	San Vicente	31323	San Cayetano Istepeque			SV.SV.SY		Municipio	Municipality	Unknown	Present		0.146603	0.00095485
201	SLV	El Salvador	2669	San Vicente	31324	San Esteban Catarina			SV.SV.SE		Municipio	Municipality	Unknown	Present		0.418472	0.00704236
201	SLV	El Salvador	2669	San Vicente	31325	San Ildefonso			SV.SV.SI		Municipio	Municipality	Unknown	Present		0.474728	0.0106455
201	SLV	El Salvador	2669	San Vicente	31326	San Lorenzo			SV.SV.SL		Municipio	Municipality	Unknown	Present		0.173774	0.00149506
201	SLV	El Salvador	2669	San Vicente	31327	San Sebastián			SV.SV.SS		Municipio	Municipality	Unknown	Present		0.345289	0.00557681
201	SLV	El Salvador	2669	San Vicente	31328	San Vicente			SV.SV.SV		Municipio	Municipality	Unknown	Present		0.882506	0.0226615
201	SLV	El Salvador	2669	San Vicente	31329	Santa Clara			SV.SV.SC		Municipio	Municipality	Unknown	Present		0.529149	0.010749
201	SLV	El Salvador	2669	San Vicente	31330	Santo Domingo			SV.SV.SD		Municipio	Municipality	Unknown	Present		0.180311	0.00170163
201	SLV	El Salvador	2669	San Vicente	31331	Tecoluca			SV.SV.TC		Municipio	Municipality	Unknown	Present		1.17481	0.0236912
201	SLV	El Salvador	2669	San Vicente	31332	Tepetitán			SV.SV.TP		Municipio	Municipality	Unknown	Present		0.211343	0.00102023
201	SLV	El Salvador	2669	San Vicente	31333	Verapaz			SV.SV.VE		Municipio	Municipality	Unknown	Present		0.218329	0.00233504
201	SLV	El Salvador	2670	Santa Ana	31334	Candelaria de la Frontera			SV.SA.CF		Municipio	Municipality	Unknown	Present		0.534647	0.00967086
201	SLV	El Salvador	2670	Santa Ana	31335	Chalchuapa			SV.SA.CH		Municipio	Municipality	Unknown	Present		0.889506	0.0146845
201	SLV	El Salvador	2670	Santa Ana	31336	Coatepeque			SV.SA.CO		Municipio	Municipality	Unknown	Present		0.72825	0.0127521
201	SLV	El Salvador	2670	Santa Ana	31337	El Congo			SV.SA.EC		Municipio	Municipality	Unknown	Present		0.544354	0.00615557
201	SLV	El Salvador	2670	Santa Ana	31338	El Porvenir			SV.SA.EL		Municipio	Municipality	Unknown	Present		0.272478	0.00364339
201	SLV	El Salvador	2670	Santa Ana	31339	Lago de Guija					Municipio	Municipality	Unknown	Present		0.422652	0.00486596
201	SLV	El Salvador	2670	Santa Ana	31340	Masahuat			SV.SA.MA		Municipio	Municipality	Unknown	Present		0.360466	0.00571735
201	SLV	El Salvador	2670	Santa Ana	31341	Metapán			SV.SA.ME		Municipio	Municipality	Unknown	Present		1.289	0.0535029
201	SLV	El Salvador	2670	Santa Ana	31342	San Antonio Pajonal			SV.SA.SP		Municipio	Municipality	Unknown	Present		0.328312	0.00421851
201	SLV	El Salvador	2670	Santa Ana	31343	San Sebastián Salitrillo			SV.SA.SS		Municipio	Municipality	Unknown	Present		0.275782	0.00229608
201	SLV	El Salvador	2670	Santa Ana	31344	Santa Ana			SV.SA.SA		Municipio	Municipality	Unknown	Present		1.30087	0.0333744
201	SLV	El Salvador	2670	Santa Ana	31345	Santa Rosa Guachipilín			SV.SA.SR		Municipio	Municipality	Unknown	Present		0.323753	0.00294928
201	SLV	El Salvador	2670	Santa Ana	31346	Santiago de la Frontera			SV.SA.SF		Municipio	Municipality	Unknown	Present		0.245488	0.00337957
201	SLV	El Salvador	2670	Santa Ana	31347	Texistepeque			SV.SA.TE		Municipio	Municipality	Unknown	Present		0.664265	0.0142778
201	SLV	El Salvador	2671	Sonsonate	31348	Acajutla			SV.SO.AC		Municipio	Municipality	Unknown	Present		0.802018	0.0125259
201	SLV	El Salvador	2671	Sonsonate	31349	Armenia			SV.SO.AR		Municipio	Municipality	Unknown	Present		0.364357	0.00544945
201	SLV	El Salvador	2671	Sonsonate	31350	Caluco			SV.SO.CA		Municipio	Municipality	Unknown	Present		0.294874	0.00419687
201	SLV	El Salvador	2671	Sonsonate	31351	Cuisnahuat			SV.SO.CU		Municipio	Municipality	Unknown	Present		0.437998	0.00565162
201	SLV	El Salvador	2671	Sonsonate	31352	Izalco			SV.SO.IZ		Municipio	Municipality	Unknown	Present		0.782636	0.0149862
201	SLV	El Salvador	2671	Sonsonate	31353	Juayúa			SV.SO.JU		Municipio	Municipality	Unknown	Present		0.560089	0.00823371
201	SLV	El Salvador	2671	Sonsonate	31354	Nahuizalco			SV.SO.NZ		Municipio	Municipality	Unknown	Present		0.397151	0.00423067
201	SLV	El Salvador	2671	Sonsonate	31355	Nahulingo			SV.SO.NL		Municipio	Municipality	Unknown	Present		0.301191	0.00289464
201	SLV	El Salvador	2671	Sonsonate	31356	Salcoatitán			SV.SO.SL		Municipio	Municipality	Unknown	Present		0.184942	0.000968811
201	SLV	El Salvador	2671	Sonsonate	31357	San Antonio del Monte			SV.SO.SA		Municipio	Municipality	Unknown	Present		0.268449	0.00261317
201	SLV	El Salvador	2671	Sonsonate	31358	San Julián			SV.SO.SJ		Municipio	Municipality	Unknown	Present		0.390712	0.00617112
201	SLV	El Salvador	2671	Sonsonate	31359	Santa Catarina Masahuat			SV.SO.SC		Municipio	Municipality	Unknown	Present		0.255033	0.00269752
201	SLV	El Salvador	2671	Sonsonate	31360	Santa Isabel Ishuatán			SV.SO.SI		Municipio	Municipality	Unknown	Present		0.442869	0.00703968
201	SLV	El Salvador	2671	Sonsonate	31361	Santo Domingo	Santo Domingo de Guzman		SV.SO.SD		Municipio	Municipality	Unknown	Present		0.253761	0.00264647
201	SLV	El Salvador	2671	Sonsonate	31362	Sonsonate			SV.SO.SO		Municipio	Municipality	Unknown	Present		1.19095	0.0187192
201	SLV	El Salvador	2671	Sonsonate	31363	Sonzacate			SV.SO.SZ		Municipio	Municipality	Unknown	Present		0.201058	0.000886338
201	SLV	El Salvador	2672	Usulután	31364	Alegría			SV.US.AL		Municipio	Municipality	Unknown	Present		0.356661	0.00404349
201	SLV	El Salvador	2672	Usulután	31365	Berlín			SV.US.BE		Municipio	Municipality	Unknown	Present		0.609561	0.0122482
201	SLV	El Salvador	2672	Usulután	31366	California			SV.US.CA		Municipio	Municipality	Unknown	Present		0.16753	0.00114214
201	SLV	El Salvador	2672	Usulután	31367	Concepción Batres			SV.US.CB		Municipio	Municipality	Unknown	Present		0.50497	0.00912263
201	SLV	El Salvador	2672	Usulután	31368	El Triunfo			SV.US.ET		Municipio	Municipality	Unknown	Present		0.410152	0.00356763
201	SLV	El Salvador	2672	Usulután	31369	Ereguayquín			SV.US.ER		Municipio	Municipality	Unknown	Present		0.218353	0.00148491
201	SLV	El Salvador	2672	Usulután	31370	Estanzuelas	Estezuelas		SV.US.ES		Municipio	Municipality	Unknown	Present		0.383901	0.00609699
201	SLV	El Salvador	2672	Usulután	31371	Isla					Municipio	Municipality	Unknown	Present		2.52076	0.0107183
201	SLV	El Salvador	2672	Usulután	31372	Jiquilisco			SV.US.JI		Municipio	Municipality	Unknown	Present		1.77195	0.0319215
201	SLV	El Salvador	2672	Usulután	31373	Jucuapa			SV.US.JP		Municipio	Municipality	Unknown	Present		0.468884	0.00483391
201	SLV	El Salvador	2672	Usulután	31374	Jucuarán			SV.US.JR		Municipio	Municipality	Unknown	Present		0.96387	0.017177
201	SLV	El Salvador	2672	Usulután	31375	Mercedes Umaña			SV.US.MU		Municipio	Municipality	Unknown	Present		0.469607	0.00565923
201	SLV	El Salvador	2672	Usulután	31376	Nueva Granada			SV.US.NG		Municipio	Municipality	Unknown	Present		0.456425	0.00646941
201	SLV	El Salvador	2672	Usulután	31377	Ozatlán			SV.US.OZ		Municipio	Municipality	Unknown	Present		0.355445	0.0035839
201	SLV	El Salvador	2672	Usulután	31378	Puerto El Triunfo			SV.US.PT		Municipio	Municipality	Unknown	Present		0.262717	0.00277017
201	SLV	El Salvador	2672	Usulután	31379	San Agustín			SV.US.SA		Municipio	Municipality	Unknown	Present		0.649621	0.00764379
201	SLV	El Salvador	2672	Usulután	31380	San Buenaventura	San Buena Ventura		SV.US.SB		Municipio	Municipality	Unknown	Present		0.350723	0.00298122
201	SLV	El Salvador	2672	Usulután	31381	San Dionisio			SV.US.SD		Municipio	Municipality	Unknown	Present		0.321861	0.00319829
201	SLV	El Salvador	2672	Usulután	31382	San Francisco Javier			SV.US.SF		Municipio	Municipality	Unknown	Present		0.342931	0.0035952
201	SLV	El Salvador	2672	Usulután	31383	Santa Elena			SV.US.SE		Municipio	Municipality	Unknown	Present		0.352169	0.00610421
201	SLV	El Salvador	2672	Usulután	31384	Santa María			SV.US.SM		Municipio	Municipality	Unknown	Present		0.157263	0.000982611
201	SLV	El Salvador	2672	Usulután	31385	Santiago de María			SV.US.SG		Municipio	Municipality	Unknown	Present		0.263664	0.00262667
201	SLV	El Salvador	2672	Usulután	31386	Tecapán			SV.US.TE		Municipio	Municipality	Unknown	Present		0.328026	0.004695
201	SLV	El Salvador	2672	Usulután	31387	Usulután			SV.US.US		Municipio	Municipality	Unknown	Present		1.24313	0.0123136
