# Supplementary material for: A Bayesian spatio-temporal model of variation in homicide rates for El Salvador
Source: PLoS One. 2025 Sep 24;20(9):e0330215. doi: 10.1371/journal.pone.0330215 (PMC12459783; doi:10.1371/journal.pone.0330215)
Supplement: S9a File — (XLSX) [file pone.0330215.s011.xlsx]

## Sheet: s10aes_homicide_rates_geographi
ID_0	ISO	NAME_0	ID_1	NAME_1	ID_2	NAME_2	VARNAME_2	NL_NAME_2	HASC_2	CC_2	TYPE_2	ENGTYPE_2	VALIDFR_2	VALIDTO_2	REMARKS_2	Shape_Leng	Shape_Area	r2002	r2003	r2004	r2005	r2006	r2007	r2008	r2009	r2010	r2011	r2012	r2013	r2014	r2015	r2016	r2017	r2018	r2019	r2020	r2021
201	SLV	El Salvador	2667	San Miguel	31298	Sesori			SV.SM.SE		Municipio	Municipality	Unknown	Present		0.7021	0.015931	0.958615	0.00554766	1.88219	0.957633	0.960824	0.964582	0.0301129	0.00581779	0.932937	0.0205808	0.962097	0.97099	0.0476923	5.73718	8.66803	2.92809	1.01375	2.01942	1.03174	2.03033
201	SLV	El Salvador	2667	San Miguel	31299	Uluazapa			SV.SM.UL		Municipio	Municipality	Unknown	Present		0.277283	0.00284734	17.521	2.96862	0.082222	0.0518877	0.0947825	0.078378	0.0747505	0.169068	0.0670632	0.174483	0.0456793	5.72265	5.75465	11.422	0.0500516	0.0502751	0.117995	0.0862716	2.9953	0.128426
201	SLV	El Salvador	2668	San Salvador	31300	Aguilares			SV.SS.AG		Municipio	Municipality	Unknown	Present		0.326282	0.00280754	1.92395	5.24219	7.59855	13.7238	14.6343	17.4113	3.85884	7.25955	11.0923	14.9018	3.41165	4.68262	5.10296	14.005	5.93914	11.0136	4.66054	4.12695	1.65526	1.64782
201	SLV	El Salvador	2668	San Salvador	31301	Apopa			SV.SS.AP		Municipio	Municipality	Unknown	Present		0.388826	0.00516435	3.89128	3.84297	5.61264	8.90194	11.031	10.056	7.80243	10.6015	7.79276	8.39285	3.62202	4.4163	7.05418	13.4686	7.77029	6.04291	3.91415	4.48419	2.2179	2.12104
201	SLV	El Salvador	2668	San Salvador	31302	Ayutuxtepeque			SV.SS.AY		Municipio	Municipality	Unknown	Present		0.158614	0.000597931	0.985696	1.60378	2.80571	4.24891	3.25904	6.63123	5.41021	6.5541	8.88194	11.1355	4.04354	2.57151	2.28875	9.67379	7.07223	5.86391	6.4012	4.37834	2.33318	1.71099
201	SLV	El Salvador	2668	San Salvador	31303	Cuscatancingo			SV.SS.CU		Municipio	Municipality	Unknown	Present		0.144915	0.000622683	1.26934	2.03917	3.56834	5.37684	5.78227	13.255	5.69757	9.5107	8.47381	8.50346	2.85	3.45956	4.69026	9.27968	6.94952	4.05339	3.27984	2.22255	1.15386	1.47464
201	SLV	El Salvador	2668	San Salvador	31304	Delgado			SV.SS.DE		Municipio	Municipality	Unknown	Present		0.30242	0.00260761	0.775069	4.00765	3.38884	6.7377	6.53147	3.99537	4.71148	7.85268	7.64165	7.83176	3.08519	3.64052	6.53351	14.2204	9.49881	5.83415	3.48318	4.16473	2.21079	3.16952
201	SLV	El Salvador	2668	San Salvador	31305	El Paisnal			SV.SS.EL		Municipio	Municipality	Unknown	Present		0.57458	0.0104556	8.4711	4.22744	4.89115	2.10485	11.0686	14.4477	8.23753	7.02943	3.86867	8.46851	5.27808	5.99476	21.4531	12.2006	6.8594	6.22142	6.27396	3.50316	7.71346	1.42483
201	SLV	El Salvador	2668	San Salvador	31306	Guazapa			SV.SS.GU		Municipio	Municipality	Unknown	Present		0.334971	0.00517869	21.0093	2.77867	3.64323	1.80925	7.96933	7.87084	7.13204	11.0194	10.9708	15.6	7.3812	7.35212	8.86672	18.0407	13.769	11.0436	6.46286	6.92877	7.95236	3.94512
201	SLV	El Salvador	2661	Chalatenango	31171	San Luis del Carmen			SV.CH.SL		Municipio	Municipality	Unknown	Present		0.141988	0.000902154	40.7515	0.213282	0.0764406	0.301118	17.0992	8.53587	0.24734	0.075907	0.145927	0.341116	0.297239	9.22846	18.2775	18.4743	0.190395	0.223528	0.3282	0.179638	0.165021	0.236151
201	SLV	El Salvador	2661	Chalatenango	31172	San Miguel de Mercedes			SV.CH.SM		Municipio	Municipality	Unknown	Present		0.184033	0.001858	8.57023	0.0327228	0.131336	0.134137	0.119887	0.0599146	0.153605	0.165747	3.93266	0.179183	3.97659	3.9674	3.96471	0.0999605	0.120773	7.73055	0.149125	0.10944	3.99698	0.0558654
201	SLV	El Salvador	2661	Chalatenango	31173	San Rafael			SV.CH.SR		Municipio	Municipality	Unknown	Present		0.289344	0.002413	2.42725	4.72502	2.36772	0.0560561	0.0907302	0.0118268	2.37695	0.0532285	4.58401	2.29495	0.0377155	0.0375564	2.27741	2.24094	2.23157	0.0380825	4.44985	2.27773	6.67818	0.0733787
201	SLV	El Salvador	2661	Chalatenango	31174	Santa Rita			SV.CH.ST		Municipio	Municipality	Unknown	Present		0.315706	0.00379161	3.7456	1.83364	1.83202	7.00776	0.0569959	0.0510392	0.0437491	1.62493	4.73377	0.0494749	3.10359	6.09462	1.55024	1.53508	5.89353	0.035163	1.48551	0.0441772	0.00626082	0.0410052
201	SLV	El Salvador	2661	Chalatenango	31175	Tejutla			SV.CH.TE		Municipio	Municipality	Unknown	Present		0.645877	0.00852387	9.00348	0.0288442	1.50546	7.4308	2.95397	2.22736	2.8597	9.86052	11.8765	3.47131	2.78407	6.86732	14.949	12.8332	8.06468	3.36639	2.67309	2.00829	0.666217	0.662152
201	SLV	El Salvador	2662	Cuscatlán	31176	Candelaria			SV.CU.CA		Municipio	Municipality	Unknown	Present		0.203712	0.00196989	2.0457	1.02073	0.0236556	0.0271819	0.0155496	0.00843184	2.97885	2.93726	1.93394	2.85249	0.96289	0.0339325	2.71452	3.56095	0.868722	3.43688	6.72677	3.49503	0.891239	1.75093
201	SLV	El Salvador	2662	Cuscatlán	31177	Cojutepeque			SV.CU.CO		Municipio	Municipality	Unknown	Present		0.279013	0.00199972	3.0911	3.06444	4.86827	6.85415	6.0044	7.55761	9.61107	4.84546	4.58839	3.95821	2.40804	6.00611	10.1968	14.5837	40.8331	3.9017	2.17052	2.02988	2.34173	0.831073
201	SLV	El Salvador	2662	Cuscatlán	31178	El Carmen			SV.CU.EC		Municipio	Municipality	Unknown	Present		0.214124	0.00143471	0.801782	3.07135	3.82749	2.29718	1.52888	3.76486	5.17511	2.92797	1.43792	1.42582	2.0637	4.71051	23.0662	25.8281	22.1691	7.4531	1.8456	7.22057	5.31769	2.3492
201	SLV	El Salvador	2662	Cuscatlán	31179	El Rosario			SV.CU.ER		Municipio	Municipality	Unknown	Present		0.152868	0.0010994	1.53142	1.54287	3.89462	0.812359	2.42023	6.50181	3.78499	5.28644	0.766423	2.2783	8.32302	6.06257	9.06407	21.1136	25.6138	5.27111	6.76327	0.0217679	0.0284143	0.753315
201	SLV	El Salvador	2662	Cuscatlán	31180	Monte San Juan			SV.CU.MS		Municipio	Municipality	Unknown	Present		0.236201	0.00201214	0.144393	2.51056	2.50176	4.85565	2.47014	2.39497	0.0825996	0.0562886	0.0237373	0.0817511	4.42247	12.9236	6.35871	14.5081	18.3199	6.01902	1.98789	31.2065	3.89952	0.0350069
201	SLV	El Salvador	2662	Cuscatlán	31181	Oratorio de Concepción			SV.CU.OC		Municipio	Municipality	Unknown	Present		0.156766	0.00146736	2.88719	5.51336	2.67986	9.63027	1.25133	1.8032	5.14829	5.03766	2.73994	8.05612	4.21958	6.19537	3.04146	7.9416	5.3345	4.25736	6.4568	0.0126147	0.013503	1.56029
201	SLV	El Salvador	2659	Ahuachapán	31121	Ahuachapán			SV.AH.AH		Municipio	Municipality	Unknown	Present		0.681973	0.0219599	0.245395	0.205148	0.345091	0.229233	0.0846781	0.17959	0.268674	7.08805	0.224878	0.261184	0.0766143	0.0776261	0.368984	0.299527	0.344394	0.126163	0.312597	0.188409	0.294375	0.170728
201	SLV	El Salvador	2659	Ahuachapán	31122	Apaneca			SV.AH.AP		Municipio	Municipality	Unknown	Present		0.253131	0.00305364	0.0359641	1.07634	0.0292186	1.04337	2.01007	1.00423	3.88294	4.78397	1.88392	3.72638	2.73795	1.79895	9.66889	14.6212	13.4977	3.32976	0.0215397	1.69848	0.847598	0.84189
201	SLV	El Salvador	2659	Ahuachapán	31123	Atiquizaya			SV.AH.AT		Municipio	Municipality	Unknown	Present		0.455195	0.00536043	3.32129	0.0736239	0.0221119	3.06302	0.0804221	2.83237	0.0448311	0.0230455	5.41908	5.39343	2.70165	5.22343	5.11074	2.54845	2.52848	2.43782	0.0768249	2.45626	4.76738	0.0920689
201	SLV	El Salvador	2659	Ahuachapán	31124	Concepción de Ataco			SV.AH.CA		Municipio	Municipality	Unknown	Present		0.326218	0.00518227	3.16056	4.46106	4.67059	6.55729	4.32837	3.71365	2.1429	3.99236	4.22157	3.57218	2.8537	2.48337	2.03524	5.36191	4.3162	6.82127	3.34012	2.85079	1.99754	1.45861
201	SLV	El Salvador	2659	Ahuachapán	31125	El Refugio			SV.AH.ER		Municipio	Municipality	Unknown	Present		0.129963	0.000722225	2.49255	1.22535	0.0321803	1.28119	0.0133289	0.0400255	3.59845	4.81138	7.24258	1.21711	1.23978	2.43516	1.24374	2.3866	7.16675	10.6447	5.90643	1.21899	3.60546	0.0386027
201	SLV	El Salvador	2659	Ahuachapán	31126	Guaymango			SV.AH.GU		Municipio	Municipality	Unknown	Present		0.439994	0.00779616	2.53556	4.99771	5.86899	9.15445	4.82922	7.7498	5.3473	10.7167	8.9478	7.45805	4.47968	5.07102	5.65493	7.437	10.6804	6.22659	7.4074	9.29285	3.37694	1.12681
201	SLV	El Salvador	2659	Ahuachapán	31127	Jujutla			SV.AH.JU		Municipio	Municipality	Unknown	Present		0.798432	0.0156781	2.30967	2.32105	3.86609	0.0225664	4.69419	1.58865	3.15684	2.37605	0.796404	3.19523	0.82329	1.62289	1.63035	8.80729	8.02399	4.02922	0.831366	1.59259	2.36097	3.92238
201	SLV	El Salvador	2659	Ahuachapán	31128	San Francisco Menéndez			SV.AH.SF		Municipio	Municipality	Unknown	Present		0.798649	0.0230549	8.65474	13.918	5.42052	7.82697	8.86658	3.71668	5.95876	4.64268	7.89047	3.31271	1.0978	5.2107	8.09382	18.6433	5.7486	12.1093	9.10214	12.7493	2.32743	2.99057
201	SLV	El Salvador	2659	Ahuachapán	31129	San Lorenzo			SV.AH.SL		Municipio	Municipality	Unknown	Present		0.403073	0.00407425	1.63626	2.71298	1.08368	3.20828	1.07103	2.63932	0.537752	1.05477	2.07568	1.04137	1.0365	1.02848	1.52417	1.00462	2.47006	4.4109	1.95826	6.54983	5.57346	2.3145
201	SLV	El Salvador	2659	Ahuachapán	31130	San Pedro Puxtla			SV.AH.SP		Municipio	Municipality	Unknown	Present		0.281147	0.0017469	2.86884	3.91763	2.48544	3.18182	4.92341	4.55585	2.0879	4.16446	6.20753	5.14472	2.39972	3.73745	4.04235	8.6766	4.6463	6.2544	3.92637	4.99345	2.78324	3.38655
201	SLV	El Salvador	2659	Ahuachapán	31131	Tacuba			SV.AH.TA		Municipio	Municipality	Unknown	Present		0.652163	0.0132308	3.72144	1.96513	2.91761	4.79888	4.04174	2.12032	2.09524	6.91423	2.29872	4.76602	1.80286	2.67388	6.16191	3.7027	2.15931	4.25638	0.851593	1.61491	1.00118	1.18852
201	SLV	El Salvador	2659	Ahuachapán	31132	Turín			SV.AH.TU		Municipio	Municipality	Unknown	Present		0.116852	0.0005409	1.20331	0.0368746	1.17583	3.4029	0.0379363	0.0428879	2.18066	4.30642	5.34866	0.0337843	0.0311643	0.0309112	9.33467	3.10337	3.07571	1.0334	3.03246	0.0149519	0.0207999	1.85168
201	SLV	El Salvador	2660	Cabañas	31133	Cinquera			SV.CA.CI		Municipio	Municipality	Unknown	Present		0.260885	0.00290068	0.042273	0.0222755	0.00506885	0.0642178	2.63547	0.0280017	1.30488	1.31664	2.54439	3.7773	2.50256	2.47529	2.45819	2.42246	16.5511	5.83384	1.18887	1.20514	5.80312	2.31728
201	SLV	El Salvador	2660	Cabañas	31134	Dolores			SV.CA.DO		Municipio	Municipality	Unknown	Present		0.582984	0.0112406	0.389953	1.85319	3.61847	11.264	4.80873	2.35443	3.31398	4.96171	5.24977	4.5697	2.27329	2.89541	5.09438	7.56301	12.1834	9.9104	4.00365	4.32508	1.14448	1.69727
201	SLV	El Salvador	2660	Cabañas	31135	Guacotecti			SV.CA.GU		Municipio	Municipality	Unknown	Present		0.231806	0.00186941	1.34845	5.11918	3.70659	22.6066	0.0137072	3.35322	5.47805	2.18541	4.26277	11.5146	6.19218	4.06888	5.95343	3.92574	7.66721	3.78113	5.57051	5.19796	0.0161682	2.49233
201	SLV	El Salvador	2660	Cabañas	31136	Ilobasco			SV.CA.IL		Municipio	Municipality	Unknown	Present		0.620245	0.0197645	0.403729	0.296847	0.148124	8.12018	14.6435	0.182587	0.166565	6.68452	26.3188	0.238436	6.93017	0.253018	0.0961471	13.9636	0.257566	0.163307	0.233917	0.217429	15.0436	0.249771
201	SLV	El Salvador	2660	Cabañas	31137	Jutiapa			SV.CA.JU		Municipio	Municipality	Unknown	Present		0.501046	0.0064696	4.97274	0.0543087	1.66325	0.034706	1.647	1.59888	1.52045	0.0133211	1.48513	1.49393	5.86553	4.4078	1.47629	4.40774	4.37088	8.7557	2.96432	1.50713	0.0693318	0.0709319
201	SLV	El Salvador	2660	Cabañas	31138	San Isidro			SV.CA.SI		Municipio	Municipality	Unknown	Present		0.365167	0.00590812	0.108055	5.98647	0.0735816	9.5032	1.87928	16.2482	6.6756	11.4237	3.22602	6.30308	4.69126	3.1021	6.07352	4.51053	4.41179	7.21623	7.13196	8.16446	0.0297316	5.20062
201	SLV	El Salvador	2660	Cabañas	31139	Sensuntepeque			SV.CA.SE		Municipio	Municipality	Unknown	Present		1.3413	0.0265877	4.94625	4.55766	5.18754	6.29987	3.77663	5.36933	2.55692	3.71457	5.28255	5.94546	3.44733	7.40704	13.0214	12.669	8.09711	5.53387	2.0598	2.35753	1.67247	1.64334
201	SLV	El Salvador	2660	Cabañas	31140	Tejutepeque			SV.CA.TE		Municipio	Municipality	Unknown	Present		0.340104	0.00366023	1.53888	1.54325	1.55932	4.54475	1.54189	1.52942	0.0264703	1.48992	2.9497	2.96641	0.069663	3.04515	1.58655	1.57163	1.57593	4.63191	4.71441	1.61005	1.66286	4.84634
201	SLV	El Salvador	2660	Cabañas	31141	Victoria			SV.CA.VI		Municipio	Municipality	Unknown	Present		0.504519	0.0128356	2.47014	0.0622436	2.48146	2.54231	2.57505	1.30242	2.4506	3.6381	9.61331	6.01456	7.21677	2.43272	2.45229	8.47297	6.05253	25.1968	7.2147	6.20821	0.0348104	0.0205116
201	SLV	El Salvador	2661	Chalatenango	31142	Agua Caliente			SV.CH.AC		Municipio	Municipality	Unknown	Present		0.561261	0.0109532	0.0959818	10.703	0.096255	0.105232	0.0845251	0.0609077	0.118207	0.0401773	3.20819	0.0408837	0.103403	3.1795	3.11629	0.114435	3.10476	0.0712229	0.0936248	22.6833	5.65106	0.0365946
201	SLV	El Salvador	2661	Chalatenango	31143	Arcatao			SV.CH.AR		Municipio	Municipality	Unknown	Present		0.229019	0.00167256	5.02044	4.25514	3.49679	9.21632	8.95066	4.96447	6.23524	4.60492	3.44296	6.16677	2.05464	2.73098	3.17858	5.2181	6.5511	4.50037	3.80615	2.94887	1.353	1.34106
201	SLV	El Salvador	2661	Chalatenango	31144	Azacualpa			SV.CH.AZ		Municipio	Municipality	Unknown	Present		0.222372	0.00149738	6.31056	13.8549	33.107	7.39954	2.9195	1.45567	2.62502	7.78973	6.42999	0.0101333	3.83146	11.3423	10.0316	11.2738	6.24252	2.50602	0.035018	7.11322	0.0445943	2.33435
201	SLV	El Salvador	2661	Chalatenango	31145	Chalatenango			SV.CH.CH		Municipio	Municipality	Unknown	Present		0.573408	0.00925577	0.0416911	0.788512	1.58482	17.2197	3.16045	4.78229	1.50182	3.00044	0.0202444	1.53072	0.785151	2.30177	3.07596	3.86402	9.26323	0.0290895	1.56547	0.0238985	0.795899	0.798969
201	SLV	El Salvador	2661	Chalatenango	31146	Citalá			SV.CH.CI		Municipio	Municipality	Unknown	Present		0.402602	0.0040411	3.62424	1.22067	1.25256	3.64326	3.66405	1.22675	5.87984	5.88002	4.66547	3.51276	1.20139	1.19724	10.3746	1.16803	1.1604	1.17141	3.45662	3.49901	3.48291	1.18358
201	SLV	El Salvador	2661	Chalatenango	31147	Comalapa			SV.CH.CO		Municipio	Municipality	Unknown	Present		0.209899	0.00150969	11.3067	0.0910475	3.63952	7.14259	0.126366	0.0950624	3.39067	0.0971681	0.143045	3.58215	10.5256	7.10759	0.108617	0.120926	10.7689	0.0810561	0.173591	0.093965	0.0511775	0.0810938
201	SLV	El Salvador	2661	Chalatenango	31148	Concepción Quezaltepeque			SV.CH.CQ		Municipio	Municipality	Unknown	Present		0.26143	0.00325845	8.2297	0.0217267	0.207578	0.248642	0.223111	0.319973	0.329511	17.5718	0.293615	0.292082	0.489934	0.491659	9.0441	9.16496	0.216131	9.13406	9.18953	0.316993	0.295744	0.250366
201	SLV	El Salvador	2661	Chalatenango	31149	Dulce Nombre de María			SV.CH.DN		Municipio	Municipality	Unknown	Present		0.417523	0.00486911	3.09633	0.687496	2.06127	2.40257	2.0556	2.74197	3.30117	3.92865	4.55815	2.58899	1.93661	0.967316	4.13441	3.47594	2.83771	2.8176	4.35959	0.638699	0.941509	1.23897
201	SLV	El Salvador	2661	Chalatenango	31150	El Carrizal			SV.CH.EC		Municipio	Municipality	Unknown	Present		0.201592	0.00235092	0.0847065	4.66336	0.0838835	4.77222	2.46237	0.0203166	7.08904	0.0502818	4.70611	2.40768	0.0756628	4.75945	7.11342	4.75555	2.417	0.0518065	0.111281	0.0683425	5.02744	0.0605795
201	SLV	El Salvador	2661	Chalatenango	31151	El Paraíso			SV.CH.EP		Municipio	Municipality	Unknown	Present		0.38917	0.00326035	3.06401	0.11067	0.11849	9.64106	0.072307	0.0502399	3.30814	3.3043	6.69109	3.35466	3.37864	6.68343	0.0795507	3.46436	6.69238	0.167578	0.12761	3.69439	0.0873584	0.0902056
201	SLV	El Salvador	2661	Chalatenango	31153	La Laguna			SV.CH.LL		Municipio	Municipality	Unknown	Present		0.245572	0.00177004	1.61451	0.0652281	1.60441	0.0568692	0.0435993	0.0470463	1.55348	1.52916	0.0331192	1.51396	0.0414635	7.31817	1.49596	4.37617	0.055135	1.43639	1.44853	4.36834	1.47987	0.0291064
201	SLV	El Salvador	2661	Chalatenango	31154	La Palma			SV.CH.LP		Municipio	Municipality	Unknown	Present		0.639273	0.0111777	0.0719778	0.0584254	2.0112	4.02077	0.0527779	0.0736683	3.90998	1.96613	0.0176754	0.034856	0.0996618	2.02752	1.98158	7.7817	3.90919	7.72833	9.63633	2.09991	2.08671	2.08799
201	SLV	El Salvador	2661	Chalatenango	31155	La Reina			SV.CH.LR		Municipio	Municipality	Unknown	Present		0.696719	0.00937801	7.99993	4.0351	0.114756	0.126602	0.0971338	0.0165104	0.0955702	4.03314	0.0895582	0.0682362	0.130855	4.04756	0.148111	0.0582826	0.140639	0.117731	0.139119	0.139105	0.0588535	4.10086
201	SLV	El Salvador	2661	Chalatenango	31156	Las Vueltas			SV.CH.LV		Municipio	Municipality	Unknown	Present		0.356129	0.00312681	1.9742	2.93082	0.989659	3.85785	0.973343	1.9285	2.74722	5.35046	3.50592	7.71964	5.91701	4.99353	6.53718	7.24458	3.19478	6.2831	3.12385	2.14809	1.38277	0.690451
201	SLV	El Salvador	2661	Chalatenango	31157	Nombre de Jesús			SV.CH.NJ		Municipio	Municipality	Unknown	Present		0.251028	0.00279092	0.124468	0.0549144	0.076357	0.078181	0.0778704	0.10079	0.0390026	0.0588566	2.53927	0.0358637	0.0877606	9.81264	2.46232	0.0645573	2.48209	0.076712	2.47241	0.0891163	0.0917967	0.0856124
201	SLV	El Salvador	2661	Chalatenango	31158	Nueva Concepción			SV.CH.NC		Municipio	Municipality	Unknown	Present		0.966151	0.0277073	4.31241	0.0270752	0.85462	0.024616	0.0127483	0.0344343	0.0328257	0.811763	4.63108	3.08271	1.52987	0.768482	1.50055	0.735406	1.47119	2.91567	5.04061	1.41107	2.08466	0.00999373
201	SLV	El Salvador	2661	Chalatenango	31159	Nueva Trinidad			SV.CH.NT		Municipio	Municipality	Unknown	Present		0.255717	0.00212062	6.82419	0.0443016	2.22719	6.50724	0.0400516	2.10217	2.03683	1.02139	0.0263724	1.0171	2.00046	0.0294412	0.0172815	0.0261385	0.0270495	0.023785	0.0304326	65.2904	0.280583	8.72398
201	SLV	El Salvador	2661	Chalatenango	31160	Ojos de Agua			SV.CH.OA		Municipio	Municipality	Unknown	Present		0.28591	0.00391789	61.9889	0.122696	0.415033	0.198861	0.251711	0.405321	0.202531	0.421796	0.239353	0.436388	11.9273	12.1526	0.47844	0.32181	0.599304	0.358068	0.618572	32.4314	0.908908	0.271896
201	SLV	El Salvador	2661	Chalatenango	31161	Potonico			SV.CH.PO		Municipio	Municipality	Unknown	Present		0.383356	0.00310599	2.34223	2.28448	0.0551231	0.0815428	4.52985	4.50653	2.21129	6.53409	0.0370598	0.0432876	0.0494708	0.0493961	4.37657	2.21586	4.35575	0.0698965	0.0963357	4.55622	0.0663605	0.0867412
201	SLV	El Salvador	2661	Chalatenango	31162	San Antonio de la Cruz			SV.CH.SA		Municipio	Municipality	Unknown	Present		0.373206	0.00283939	3.5568	2.8387	2.48226	3.87348	4.2202	4.20709	7.41073	5.01741	8.31893	9.26398	4.27822	2.29474	3.90328	7.1025	4.82175	6.71418	4.7722	1.5932	2.81551	1.24394
201	SLV	El Salvador	2661	Chalatenango	31163	San Antonio Los Ranchos			SV.CH.SO		Municipio	Municipality	Unknown	Present		0.127897	0.000787538	6.96548	0.23033	0.152727	0.197506	18.5881	0.110554	0.183185	0.103252	6.42365	0.171659	6.60424	0.130344	0.190136	7.00289	14.385	7.27224	0.264489	0.205216	16.7669	8.70002
201	SLV	El Salvador	2661	Chalatenango	31164	San Fernando			SV.CH.SD		Municipio	Municipality	Unknown	Present		0.275191	0.00293803	2.9546	0.101046	2.89394	0.057432	0.0823477	2.85801	0.142169	5.36985	2.69338	0.144574	0.0833031	0.0830428	2.66567	2.64673	0.0987928	0.0652145	0.107361	0.0186558	0.095589	0.096102
201	SLV	El Salvador	2661	Chalatenango	31165	San Francisco Lempa			SV.CH.SF		Municipio	Municipality	Unknown	Present		0.0797789	0.000344503	0.254741	0.2711	0.147801	0.197415	0.105204	0.191884	0.143149	0.265266	0.153008	0.129913	0.161437	0.163149	0.212075	0.208468	0.306893	7.00769	0.18993	0.0957624	0.186085	0.134004
201	SLV	El Salvador	2661	Chalatenango	31166	San Francisco Morazán			SV.CH.SZ		Municipio	Municipality	Unknown	Present		0.564961	0.00951079	5.70921	0.165286	0.242062	0.151814	0.10186	0.173169	5.45223	10.8573	10.7706	0.15008	0.135036	0.135698	0.178494	0.187273	5.68175	0.113326	0.0755242	0.201522	0.215481	6.47937
201	SLV	El Salvador	2661	Chalatenango	31167	San Ignacio			SV.CH.SI		Municipio	Municipality	Unknown	Present		0.219055	0.00159125	28.8912	0.208106	6.93654	0.113791	0.197205	0.136319	0.165301	0.211577	6.23126	6.14037	12.2092	0.225994	0.178593	6.09436	0.295646	0.0662574	0.18543	0.133693	0.206162	0.0583011
201	SLV	El Salvador	2661	Chalatenango	31168	San Isidro Labrador			SV.CH.SB		Municipio	Municipality	Unknown	Present		0.3273	0.00238112	4.12287	0.104006	0.035314	0.0883198	0.0917945	0.140365	0.114833	0.114214	0.0351736	0.120594	3.68975	0.118576	0.0729725	0.0922415	0.125835	0.074788	0.153983	0.0430123	0.105994	0.0541806
201	SLV	El Salvador	2661	Chalatenango	31169	San José Cancasque			SV.CH.SC		Municipio	Municipality	Unknown	Present		0.21869	0.00204429	11.846	0.352949	0.50011	0.316825	0.147423	0.536172	0.383902	0.170221	0.335486	0.363513	0.257711	0.259214	23.7656	0.299542	0.682478	0.653979	0.645993	0.405456	0.54166	12.8433
201	SLV	El Salvador	2661	Chalatenango	31170	San José Las Flores			SV.CH.SJ		Municipio	Municipality	Unknown	Present		0.247913	0.00245013	3.17988	0.0521831	2.95622	2.79681	0.0199946	0.0559878	2.55395	0.0731942	0.0835821	4.90951	4.94612	2.50741	4.90643	0.0401215	4.83412	0.0393542	4.82456	2.52796	0.0958648	2.46546
201	SLV	El Salvador	2662	Cuscatlán	31182	San Bartolomé Perulapía			SV.CU.SB		Municipio	Municipality	Unknown	Present		0.181847	0.000949701	0.0679372	0.0239828	1.24378	3.65867	0.0348595	1.1923	1.14593	4.4295	5.46427	0.0454562	0.0400588	1.0906	1.07175	4.14866	1.05313	0.0414055	6.04981	0.0191215	1.91163	0.95752
201	SLV	El Salvador	2662	Cuscatlán	31183	San Cristóbal			SV.CU.SC		Municipio	Municipality	Unknown	Present		0.168411	0.00154048	0.277158	0.235789	0.0621847	0.192941	0.229496	0.135465	0.123199	0.0791298	0.0988133	0.0570402	0.115819	0.115435	3.76793	11.0183	0.0521622	0.127998	0.15424	7.58035	0.0360308	0.150685
201	SLV	El Salvador	2662	Cuscatlán	31184	San José Guayabal			SV.CU.SJ		Municipio	Municipality	Unknown	Present		0.355512	0.00442765	0.120294	0.0904917	0.146671	11.8616	6.00557	0.224813	0.129414	0.159908	0.0984016	0.127378	0.146305	0.147157	0.142184	0.23626	0.21319	17.9088	0.171992	0.107768	0.221013	0.21797
201	SLV	El Salvador	2662	Cuscatlán	31185	San Pedro Perulapán			SV.CU.SP		Municipio	Municipality	Unknown	Present		0.451086	0.00745928	32.4577	0.294754	0.219538	0.246798	0.105646	0.136842	0.148326	0.170047	0.105383	0.287375	0.233916	0.236408	47.1929	81.6593	34.4582	0.157241	27.9398	0.027767	0.00196663	0.0272374
201	SLV	El Salvador	2662	Cuscatlán	31186	San Rafael Cedros	San Rafael Cedro		SV.CU.SF		Municipio	Municipality	Unknown	Present		0.168223	0.00135803	1.4408	1.38276	5.34659	10.4294	2.59647	4.98265	2.48199	8.40922	10.5821	11.5497	4.52413	5.52956	5.41371	13.7423	9.32378	12.1125	6.93726	1.96791	2.87505	0.966741
201	SLV	El Salvador	2662	Cuscatlán	31187	San Ramón			SV.CU.SR		Municipio	Municipality	Unknown	Present		0.147231	0.00109473	1.31261	2.54329	0.0293538	0.0560585	2.45126	0.0239194	1.19912	0.0345767	1.19647	2.27415	0.0318167	2.20349	3.21947	10.4835	11.325	8.08564	0.0459448	1.01555	0.983214	0.0340482
201	SLV	El Salvador	2662	Cuscatlán	31188	Santa Cruz Analquito			SV.CU.SA		Municipio	Municipality	Unknown	Present		0.132704	0.00100512	0.0501871	3.1969	1.09641	4.30121	1.10175	2.16594	1.11321	2.18704	3.26626	0.0300502	3.26732	4.32589	9.65188	15.9253	5.3115	1.07034	0.0465432	3.30032	4.42113	1.12804
201	SLV	El Salvador	2662	Cuscatlán	31189	Santa Cruz Michapa			SV.CU.SM		Municipio	Municipality	Unknown	Present		0.206811	0.00175311	2.95199	2.07243	4.49213	4.8118	6.26292	6.26154	5.72644	4.54502	7.86417	6.88731	4.91958	7.23532	16.7429	27.5965	18.3605	7.79212	6.72924	6.00535	3.41086	2.83206
201	SLV	El Salvador	2662	Cuscatlán	31190	Suchitoto			SV.CU.SU		Municipio	Municipality	Unknown	Present		1.12153	0.0222811	1.35649	2.61309	1.28038	3.09216	0.0161214	1.17993	0.585577	3.93674	5.48263	5.88728	2.09743	3.05825	2.48885	10.1139	11.2543	5.03165	3.12011	3.53825	2.16325	1.27629
201	SLV	El Salvador	2662	Cuscatlán	31191	Tenancingo			SV.CU.TE		Municipio	Municipality	Unknown	Present		0.313606	0.00484176	0.0844753	6.93248	3.42268	1.72173	4.90978	1.62567	3.19608	4.62949	1.51782	0.0515257	0.0616997	4.35358	5.66177	8.30447	10.8593	3.98247	2.63813	2.56575	0.0421561	2.52595
201	SLV	El Salvador	2663	La Libertad	31192	Antiguo Cuscatlán			SV.LI.AC		Municipio	Municipality	Unknown	Present		0.236006	0.0019618	4.22557	0.0908795	0.1474	0.271371	0.0986102	7.82398	0.0812574	0.152453	7.60363	0.117581	0.0892215	7.22043	28.2254	20.8181	17.0837	6.74663	6.66531	6.77732	3.38486	3.34503
201	SLV	El Salvador	2663	La Libertad	31193	Chiltiupán			SV.LI.CH		Municipio	Municipality	Unknown	Present		0.431236	0.00620594	2.73798	2.68236	2.65891	1.76282	1.74231	0.857969	2.51667	4.87561	2.37392	3.08555	4.50495	10.9268	20.5266	24.7644	28.0909	6.50329	2.5436	6.89272	1.23776	1.2217
201	SLV	El Salvador	2663	La Libertad	31194	Ciudad Arce			SV.LI.CA		Municipio	Municipality	Unknown	Present		0.436653	0.00704553	3.45124	4.25128	4.99831	3.0665	4.20316	6.86918	4.8724	6.9116	9.37298	5.72149	4.08844	7.34629	11.8151	16.2671	7.31693	5.27443	2.83481	2.13152	2.15841	2.17113
201	SLV	El Salvador	2663	La Libertad	31195	Colón			SV.LI.CL		Municipio	Municipality	Unknown	Present		0.427213	0.00569942	1.66071	1.59999	0.0257975	6.13024	9.02121	8.90401	7.46906	7.47767	0.00913469	7.55027	6.03566	7.53852	9.02124	34.4534	19.4972	17.9472	0.0701615	1.63132	0.0678559	1.66848
201	SLV	El Salvador	2663	La Libertad	31196	Comasagua			SV.LI.CM		Municipio	Municipality	Unknown	Present		0.419171	0.00738625	0.639657	0.314749	2.76863	3.04284	3.61428	4.16645	1.63731	2.68616	1.32839	3.91813	0.779808	1.01827	1.49639	2.43945	2.63341	2.36095	1.63347	1.27788	1.67297	0.824605
201	SLV	El Salvador	2663	La Libertad	31197	Huizúcar			SV.LI.HU		Municipio	Municipality	Unknown	Present		0.39575	0.0046319	2.78455	0.0161955	3.71082	0.0163698	1.85958	1.84279	4.30677	5.17705	5.16337	4.32897	3.44909	0.884524	1.70719	2.5204	6.63374	0.844667	3.27751	1.74305	2.5954	1.73761
201	SLV	El Salvador	2663	La Libertad	31198	Jayaque			SV.LI.JA		Municipio	Municipality	Unknown	Present		0.371284	0.0033723	6.10087	6.12002	6.67057	7.71637	8.01779	4.64672	6.73559	9.40316	9.17542	5.20409	2.79337	2.03038	2.42861	7.43576	5.39098	4.90298	4.57059	1.99064	0.787934	1.298
201	SLV	El Salvador	2663	La Libertad	31199	Jicalapa			SV.LI.JI		Municipio	Municipality	Unknown	Present		0.330678	0.00430168	4.38806	5.7989	8.61326	10.2639	11.6476	11.1377	12.7745	15.8623	12.9332	8.87419	4.25945	5.3621	8.24803	9.30299	4.56581	4.33135	3.56759	3.59352	1.45512	1.73998
201	SLV	El Salvador	2663	La Libertad	31200	La Libertad			SV.LI.LL		Municipio	Municipality	Unknown	Present		0.790254	0.00979662	2.627	1.74352	0.874389	1.72607	1.70206	2.54481	3.17576	7.11798	1.59543	0.821101	2.38154	3.92167	3.89007	8.40917	10.5876	8.22454	7.38744	8.29132	6.68503	3.37392
201	SLV	El Salvador	2663	La Libertad	31201	Nueva San Salvador			SV.LI.NS		Municipio	Municipality	Unknown	Present		0.70712	0.00945512	0.826527	2.35724	1.52947	2.22755	4.29996	3.46966	3.22799	7.042	3.19556	3.80523	2.52976	6.83928	11.0458	19.9809	10.7938	16.591	11.1608	5.83619	5.22139	1.74301
201	SLV	El Salvador	2663	La Libertad	31202	Nuevo Cuscatlán			SV.LI.NC		Municipio	Municipality	Unknown	Present		0.109288	0.000578573	4.49937	10.7723	8.10637	9.92244	8.15007	1.81992	7.60701	16.0626	14.3356	9.25922	3.36792	5.81901	3.30853	13.7491	12.791	4.74489	0.812452	4.30656	0.0208647	1.73656
201	SLV	El Salvador	2663	La Libertad	31203	Opico	San Juan Opico		SV.LI.OP		Municipio	Municipality	Unknown	Present		0.839034	0.01881	0.108521	0.00891868	5.82415	9.72077	0.0900475	0.0663181	1.83785	1.84842	0.0656085	0.0229309	0.0222335	1.78538	3.52804	1.77584	10.2701	10.168	11.7888	1.71354	3.43973	0.037941
201	SLV	El Salvador	2663	La Libertad	31204	Quezaltepeque			SV.LI.QU		Municipio	Municipality	Unknown	Present		0.557562	0.0106067	4.27621	8.21111	7.89241	12.6238	8.93183	10.0031	9.54637	7.22534	9.5273	13.8405	5.86205	4.80666	2.7626	8.93283	10.3277	8.04596	7.50088	2.92095	2.42542	4.83606
201	SLV	El Salvador	2663	La Libertad	31205	Sacacoyo			SV.LI.SA		Municipio	Municipality	Unknown	Present		0.219779	0.00177262	3.19311	3.34453	4.99364	4.97041	3.87498	4.67629	2.74262	2.59159	2.20278	4.15172	1.87908	1.26892	1.69968	3.43722	61.7734	2.37353	1.8573	1.36345	0.718711	0.430772
201	SLV	El Salvador	2663	La Libertad	31206	San José Villanueva			SV.LI.SJ		Municipio	Municipality	Unknown	Present		0.341735	0.00336296	0.0733366	3.16621	4.69423	4.583	4.48835	0.0336586	4.03595	6.59759	5.23707	0.0480215	5.09547	0.0285287	1.28069	6.07978	0.468486	11.7304	4.66228	1.11022	0.0406858	12.5108
201	SLV	El Salvador	2663	La Libertad	31207	San Matías			SV.LI.SM		Municipio	Municipality	Unknown	Present		0.423344	0.0049798	4.86925	6.08375	7.53269	12.4382	9.38212	8.88891	8.22481	10.4232	12.0908	11.1453	4.85812	2.2858	3.91952	7.27213	12.707	5.27827	2.9585	2.35042	2.22198	1.43524
201	SLV	El Salvador	2663	La Libertad	31208	San Pablo Tacachico			SV.LI.SP		Municipio	Municipality	Unknown	Present		0.527365	0.0102337	0.79528	10.0077	15.1831	12.9371	12.4535	17.292	14.3545	15.8323	9.81613	11.2461	4.99515	6.76515	9.76814	19.2792	48.6939	4.58076	4.93748	7.59072	1.7288	2.59251
201	SLV	El Salvador	2663	La Libertad	31209	Talnique			SV.LI.TL		Municipio	Municipality	Unknown	Present		0.344296	0.00281703	0.928777	8.80581	18.9856	22.851	9.15562	13.0197	17.2493	29.0279	28.0329	16.7966	2.19843	1.45883	2.1404	15.2888	7.47765	4.081	2.69958	6.2547	4.92244	2.4338
201	SLV	El Salvador	2663	La Libertad	31210	Tamanique			SV.LI.TM		Municipio	Municipality	Unknown	Present		0.482216	0.00804557	26.3736	2.64473	5.035	4.81931	1.55136	0.741363	5.38598	2.66205	7.80273	5.12729	1.27656	4.30751	12.5822	25.778	24.6216	12.4002	7.19818	1.53168	0.50818	1.94288
201	SLV	El Salvador	2663	La Libertad	31211	Teotepeque			SV.LI.TT		Municipio	Municipality	Unknown	Present		0.54189	0.00855152	5.50179	2.77664	1.40171	0.0240059	5.48457	8.23583	5.1302	14.1846	5.1976	6.52905	1.35823	5.25497	15.6054	14.2703	4.038	0.0206222	2.61885	11.6475	0.0437778	1.34947
201	SLV	El Salvador	2663	La Libertad	31212	Tepecoyo			SV.LI.TP		Municipio	Municipality	Unknown	Present		0.313574	0.00484648	2.04096	2.03206	2.01406	1.50828	1.98129	4.43954	3.6781	1.85112	2.77244	5.53222	2.76686	0.928622	10.4417	11.7234	1.0901	4.45955	2.66729	3.21506	1.83649	2.3054
201	SLV	El Salvador	2663	La Libertad	31213	Zaragoza			SV.LI.ZA		Municipio	Municipality	Unknown	Present		0.243649	0.00185987	0.035343	2.63096	5.18531	2.55666	6.20637	6.07061	4.53386	23.562	20.1259	11.1406	2.2333	2.21282	2.18416	14.9794	10.613	10.4895	11.4403	3.13227	2.09362	1.04699
201	SLV	El Salvador	2664	La Paz	31214	Cuyultitán			SV.PA.CU		Municipio	Municipality	Unknown	Present		0.201676	0.00121925	0.0457137	0.795209	4.61392	1.53736	0.782427	2.96872	2.75209	4.11901	10.1882	6.75798	2.70166	0.69025	1.98673	1.31293	3.22599	1.91085	1.2727	1.26034	1.24781	0.0131497
201	SLV	El Salvador	2664	La Paz	31216	Isla					Municipio	Municipality	Unknown	Present		0.624874	0.00153154	1.66634	1.65977	1.64168	1.65476	2.46931	2.45639	3.7988	1.54279	2.28731	2.2923	4.52473	1.50803	0.756475	4.38975	6.49231	2.8542	9.83452	3.13159	2.3527	1.59331
201	SLV	El Salvador	2664	La Paz	31217	Jerusalén			SV.PA.JE		Municipio	Municipality	Unknown	Present		0.125937	0.000673492	3.09944	3.78687	5.17922	5.81548	4.99149	8.38605	3.92754	5.2341	4.57645	3.26615	1.96433	2.59754	1.29988	8.90176	10.1174	9.41272	7.50026	1.90801	0.63639	0.63737
201	SLV	El Salvador	2664	La Paz	31218	Mercedes La Ceiba	Mercedes de Ceiba		SV.PA.MC		Municipio	Municipality	Unknown	Present		0.0981606	0.000452369	4.65534	5.50995	12.1458	12.2705	9.61423	6.66856	4.03867	8.66313	5.38361	4.49985	2.5605	4.26496	8.28932	13.7645	12.4313	7.97977	4.37446	5.01698	0.82041	2.0955
201	SLV	El Salvador	2664	La Paz	31219	Olocuilta			SV.PA.OL		Municipio	Municipality	Unknown	Present		0.429466	0.00565883	2.02076	3.94752	3.86805	0.0915639	1.86958	1.83448	0.055954	5.15798	6.79389	5.06947	6.66358	3.32976	9.75707	4.85788	17.39	7.79769	4.65449	5.44741	0.0263572	2.63111
201	SLV	El Salvador	2664	La Paz	31220	Paraíso de Osorio			SV.PA.PO		Municipio	Municipality	Unknown	Present		0.0927316	0.000461345	0.137773	0.0500517	0.139674	0.21774	0.0482249	0.162817	3.89362	0.113615	0.100785	0.0798592	3.77737	3.75917	3.84166	7.51562	3.78275	10.8345	3.72845	20.2708	3.48295	0.112237
201	SLV	El Salvador	2664	La Paz	31221	San Antonio Masahuat			SV.PA.SA		Municipio	Municipality	Unknown	Present		0.289737	0.00271127	32.7385	16.0796	0.665079	0.502705	0.444187	16.0582	0.304894	0.267798	16.2097	0.433631	0.651292	0.655414	16.2556	46.7899	0.500908	0.569524	0.689633	0.331568	0.388	0.182843
201	SLV	El Salvador	2664	La Paz	31222	San Emigdio			SV.PA.SE		Municipio	Municipality	Unknown	Present		0.146515	0.000891094	0.0100403	8.38412	6.51912	3.68539	4.94895	6.43586	2.62124	3.85825	10.7729	10.3123	3.40131	6.09781	4.22206	14.5794	17.2768	6.92783	5.68545	5.14511	0.965791	1.41364
201	SLV	El Salvador	2664	La Paz	31223	San Francisco Chinameca			SV.PA.SF		Municipio	Municipality	Unknown	Present		0.295166	0.00328169	3.68961	3.68429	0.108147	0.10521	0.105123	0.046835	0.0607381	0.0693436	3.71686	0.088595	3.70633	0.163534	7.11614	10.625	0.0706517	3.52649	20.5202	13.228	0.112399	0.0507497
201	SLV	El Salvador	2664	La Paz	31224	San Juan Nonualco			SV.PA.SN		Municipio	Municipality	Unknown	Present		0.646616	0.00495155	16.8119	2.46845	2.4458	2.46634	4.73321	4.73477	0.0709535	0.0314745	2.3249	2.40186	0.0615986	0.0615702	2.36842	0.0600396	0.0541862	11.4027	0.0621667	2.31149	0.018034	0.0750148
201	SLV	El Salvador	2664	La Paz	31225	San Juan Talpa			SV.PA.SU		Municipio	Municipality	Unknown	Present		0.190916	0.00146289	0.0954255	7.34421	0.122473	0.101673	0.0893615	0.10114	3.56492	3.53958	3.55884	3.51513	3.46143	0.0598295	6.8176	6.82237	10.0945	13.2635	0.0295606	3.12687	0.113982	6.16444
201	SLV	El Salvador	2664	La Paz	31226	San Juan Tepezontes			SV.PA.SJ		Municipio	Municipality	Unknown	Present		0.194539	0.00202309	1.48048	0.0190172	0.0397333	2.80181	0.048082	0.0310053	1.34146	0.0199557	0.0105714	2.65291	2.65534	7.85026	10.3941	18.1126	10.2623	3.8528	8.82491	13.284	4.82892	2.42541
201	SLV	El Salvador	2664	La Paz	31227	San Luis La Herradura	San Luis de la Herradura		SV.PA.SH		Municipio	Municipality	Unknown	Present		0.873961	0.00738857	0.706066	6.56727	3.82383	6.79304	4.79759	5.22667	4.52575	2.27043	3.37303	6.71654	2.80536	0.0225507	11.6084	14.8528	7.09879	2.7084	1.08828	2.0366	2.02104	1.51576
201	SLV	El Salvador	2664	La Paz	31228	San Luis Talpa	San Luis		SV.PA.SL		Municipio	Municipality	Unknown	Present		0.472406	0.00920945	1.42545	0.0369824	1.39552	1.33528	2.65453	5.22869	7.62466	8.91996	7.64749	10.1664	2.58115	6.34902	3.80452	12.5556	14.921	7.38895	1.26185	1.23898	2.37888	2.38799
201	SLV	El Salvador	2664	La Paz	31229	San Miguel Tepezontes			SV.PA.SZ		Municipio	Municipality	Unknown	Present		0.251928	0.00177614	3.10738	0.0643384	0.0432985	0.0821555	0.0497954	0.0304251	0.0421461	0.115091	0.0722203	2.704	0.0464408	0.046329	2.75377	5.45099	2.71153	2.64891	2.69463	0.0958941	0.0450439	0.0708547
201	SLV	El Salvador	2664	La Paz	31230	San Pedro Masahuat			SV.PA.SM		Municipio	Municipality	Unknown	Present		0.693808	0.00752954	0.547458	2.59788	4.59483	3.52943	3.98904	3.43827	1.44284	2.38641	1.88876	9.8354	5.59617	9.7148	9.18329	16.4088	4.96058	4.89338	8.342	8.69338	1.64015	4.07947
201	SLV	El Salvador	2664	La Paz	31231	San Pedro Nonualco			SV.PA.SP		Municipio	Municipality	Unknown	Present		0.270167	0.00307017	0.525621	5.57929	1.98897	8.22337	2.36791	4.62077	3.07971	3.86242	9.17574	8.952	4.37788	6.5949	7.9458	16.9917	17.2324	6.9854	10.8648	1.18841	0.578273	2.49529
201	SLV	El Salvador	2664	La Paz	31232	San Rafael Obrajuelo			SV.PA.SR		Municipio	Municipality	Unknown	Present		0.22003	0.00140056	2.11649	0.0547286	0.0687976	0.0332622	0.0680516	0.0168204	0.0937021	1.97183	0.031385	1.9687	1.96586	0.0857369	3.76176	13.0073	7.36411	1.83117	0.0335661	3.40528	0.0307238	1.70768
201	SLV	El Salvador	2664	La Paz	31233	Santa María Ostuma			SV.PA.SO		Municipio	Municipality	Unknown	Present		0.204463	0.00174947	0.0160848	2.06798	4.07632	7.64069	4.77156	4.7296	2.67738	9.46878	6.39543	10.0859	8.53561	8.10955	4.7599	12.7152	6.82813	6.03796	3.86677	4.49529	1.28454	1.26279
201	SLV	El Salvador	2664	La Paz	31234	Santiago Nonualco			SV.PA.ST		Municipio	Municipality	Unknown	Present		0.778165	0.0130091	0.0325474	1.09177	1.11158	3.25212	0.0211485	1.11735	0.0357452	3.22387	3.24065	4.30263	1.10242	3.25149	6.48255	5.38642	2.17141	2.14587	3.2004	0.0413055	0.0175712	2.16265
201	SLV	El Salvador	2664	La Paz	31235	Tapalhuaca			SV.PA.TA		Municipio	Municipality	Unknown	Present		0.23624	0.00204322	0.0541118	2.10471	7.24831	8.26483	5.14304	4.10046	0.0391378	13.7887	1.01154	2.93991	3.8906	7.69555	10.5039	23.6378	1.89768	1.86298	2.75697	6.90103	2.56864	0.0324409
201	SLV	El Salvador	2664	La Paz	31236	Zacatecoluca			SV.PA.ZA		Municipio	Municipality	Unknown	Present		0.889008	0.020841	10.2927	1.73675	0.0576133	1.71008	0.0482797	0.0094746	1.66197	1.72204	0.0110343	0.0429009	1.69066	0.0467381	14.8021	37.7614	16.3667	0.0295346	4.8453	0.0511512	1.63197	3.2233
201	SLV	El Salvador	2665	La Unión	31237	Anamorós			SV.UN.AN		Municipio	Municipality	Unknown	Present		0.428119	0.00783997	0.0101525	2.91753	4.18561	3.88014	2.54774	2.51289	2.69676	4.63623	4.13505	3.63807	4.11209	9.39773	11.5303	13.1716	5.467	4.00619	4.20849	3.29427	1.53109	1.0895
201	SLV	El Salvador	2665	La Unión	31238	Bolívar			SV.UN.BO		Municipio	Municipality	Unknown	Present		0.338371	0.0045726	5.45695	0.0939407	0.118493	0.0415199	0.10228	2.67427	5.19728	7.80683	0.0938548	5.23747	10.3744	5.21844	5.20634	12.9191	7.72232	0.082883	0.0849028	0.0440226	0.0266651	0.0683167
201	SLV	El Salvador	2665	La Unión	31239	Concepción de Oriente			SV.UN.CO		Municipio	Municipality	Unknown	Present		0.395367	0.0055944	0.00486295	8.17994	8.11242	9.74086	5.67368	5.77574	7.72701	6.08182	9.93297	7.41538	4.14793	4.88108	14.3118	15.3155	6.14003	5.07852	4.89166	3.64429	1.26176	1.67768
201	SLV	El Salvador	2665	La Unión	31240	Conchagua			SV.UN.CG		Municipio	Municipality	Unknown	Present		1.11106	0.0175571	4.76022	1.37805	2.73064	2.07325	1.38784	2.76542	2.57767	0.662287	6.35807	0.658307	4.43493	1.90663	1.91143	3.14913	1.26889	1.88835	1.86422	1.25103	2.4609	0.634799
201	SLV	El Salvador	2665	La Unión	31241	El Carmen			SV.UN.EC		Municipio	Municipality	Unknown	Present		0.475347	0.00947629	0.107536	2.30357	4.66197	2.39123	2.42714	11.944	0.0608318	11.15	2.27384	2.27387	6.82885	6.85502	9.15135	13.6945	11.5134	6.9226	4.70375	2.34037	0.0373968	2.32803
201	SLV	El Salvador	2665	La Unión	31242	El Sauce			SV.UN.ES		Municipio	Municipality	Unknown	Present		0.529634	0.0105227	6.6685	6.51651	3.89736	5.09064	4.99539	0.0459608	3.44131	3.39475	6.7351	1.1645	5.59533	2.24943	0.0540459	2.2442	6.6299	3.28909	2.22436	3.164	1.06638	0.0255268
201	SLV	El Salvador	2665	La Unión	31243	Intipucá			SV.UN.IN		Municipio	Municipality	Unknown	Present		0.442005	0.00743445	3.06952	1.93704	1.92275	2.18125	2.97344	1.61374	2.21234	5.80518	7.16048	9.42718	3.73062	6.44917	5.70022	9.2338	5.12242	6.8248	3.49028	3.0485	1.98624	2.52467
201	SLV	El Salvador	2665	La Unión	31244	La Unión			SV.UN.LU		Municipio	Municipality	Unknown	Present		1.0272	0.00987307	9.73958	2.85077	2.92617	1.51469	1.51416	1.57099	4.31511	4.36198	0.0150629	0.0429154	4.48084	1.54016	6.05183	1.56232	6.09198	1.55223	0.0719324	1.60247	0.0240592	4.78254
201	SLV	El Salvador	2665	La Unión	31245	Lislique			SV.UN.LI		Municipio	Municipality	Unknown	Present		0.451312	0.00904872	5.40414	5.37506	2.69293	4.06028	5.32813	2.65864	8.58226	7.32674	2.44815	9.71702	7.26317	3.64385	6.00006	13.1087	7.16787	2.40841	1.21503	13.5065	6.67091	2.22102
201	SLV	El Salvador	2665	La Unión	31246	Nueva Esparta			SV.UN.NE		Municipio	Municipality	Unknown	Present		0.588598	0.00745722	8.3043	6.33278	3.18864	4.07648	4.68236	6.47075	4.36767	4.9223	8.74756	9.03603	8.223	9.607	9.07677	12.39	9.37038	4.96697	1.38854	4.57733	3.47435	1.86639
201	SLV	El Salvador	2665	La Unión	31247	Pasaquina			SV.UN.PA		Municipio	Municipality	Unknown	Present		1.71325	0.0230094	1.49684	0.762235	5.21932	2.99614	2.26652	0.0256866	4.13949	3.42953	0.698076	1.36041	1.36168	3.34068	1.34283	3.93872	1.97667	1.31472	0.671171	0.619695	1.19811	0.0127877
201	SLV	El Salvador	2665	La Unión	31248	Polorós			SV.UN.PO		Municipio	Municipality	Unknown	Present		0.864998	0.00901687	3.75349	3.83024	1.98209	1.03835	1.0339	4.17113	1.95118	0.996275	1.93318	1.968	1.96663	0.997861	2.94984	1.01212	2.95902	3.91537	2.95069	1.95403	0.0256486	0.989107
201	SLV	El Salvador	2665	La Unión	31249	San Alejo			SV.UN.SA		Municipio	Municipality	Unknown	Present		0.916201	0.0197277	3.92215	3.42381	0.596903	2.96577	3.613	2.46125	1.15796	3.42012	3.4479	7.49135	4.06983	4.08111	3.50446	3.50325	4.09472	5.82175	4.67446	1.77649	1.76099	0.599438
201	SLV	El Salvador	2665	La Unión	31250	San José			SV.UN.SJ		Municipio	Municipality	Unknown	Present		0.306972	0.00412018	5.24456	3.12653	1.05707	1.08444	1.07034	5.18123	1.94165	1.9319	5.72386	7.62149	4.75838	2.86163	0.969039	2.86229	1.92013	13.1133	1.92082	2.73904	0.90717	0.916055
201	SLV	El Salvador	2665	La Unión	31251	Santa Rosa de Lima			SV.UN.SR		Municipio	Municipality	Unknown	Present		0.466678	0.0122755	3.66196	2.66084	3.25671	1.65931	2.24749	2.85614	1.60217	2.15362	1.62414	4.88688	2.73592	6.59187	7.74302	15.5716	12.3073	12.3792	7.9235	1.13255	3.35333	1.1261
201	SLV	El Salvador	2665	La Unión	31252	Yayantique			SV.UN.YA		Municipio	Municipality	Unknown	Present		0.338458	0.00461249	3.17878	6.27954	0.0946093	0.0936169	0.124491	0.0630759	0.0815474	6.40772	0.0582463	9.64995	0.0923194	0.0928542	0.117171	9.81781	9.93767	0.040896	0.100375	0.0563019	0.101295	0.0906801
201	SLV	El Salvador	2665	La Unión	31253	Yucuaiquín			SV.UN.YU		Municipio	Municipality	Unknown	Present		0.282543	0.00394656	3.01335	1.87107	0.749186	0.741555	1.8293	2.89643	2.33427	7.94114	4.9273	9.47543	5.5297	2.59583	3.2153	9.90496	4.77014	4.10495	1.26552	2.97197	2.63242	1.15665
201	SLV	El Salvador	2666	Morazán	31254	Arambala			SV.MO.AR		Municipio	Municipality	Unknown	Present		0.280325	0.00295112	1.65184	1.59201	3.11686	1.54447	1.52202	1.51603	0.0371987	5.30603	3.96849	9.10229	3.88708	1.30793	2.55541	22.5192	21.0949	1.27048	3.7046	12.497	7.82342	0.043612
201	SLV	El Salvador	2666	Morazán	31255	Cacaopera			SV.MO.CA		Municipio	Municipality	Unknown	Present		0.524852	0.010473	4.10456	6.9335	4.20994	1.47966	1.49788	10.3302	2.7509	6.87607	2.77481	2.77147	0.0725405	0.0725207	4.1339	2.77377	9.57559	6.82485	2.77162	2.73937	0.00185553	2.73478
201	SLV	El Salvador	2666	Morazán	31256	Chilanga			SV.MO.CH		Municipio	Municipality	Unknown	Present		0.375328	0.00386421	5.6387	0.0972297	0.127766	0.217056	0.149055	0.104599	0.214514	5.29073	5.3065	0.241857	0.13974	0.140618	0.0885188	0.135222	26.6755	16.0851	0.388077	11.8623	0.104805	0.224639
201	SLV	El Salvador	2666	Morazán	31257	Corinto			SV.MO.CO		Municipio	Municipality	Unknown	Present		0.469666	0.00571334	0.986962	4.78365	0.968907	0.965692	0.938699	0.920166	2.51858	1.67735	0.849678	3.36493	3.35917	1.68903	2.5266	5.04388	5.0299	3.35366	5.8541	2.61875	3.49271	2.60749
201	SLV	El Salvador	2666	Morazán	31258	Delicias de Concepción			SV.MO.DC		Municipio	Municipality	Unknown	Present		0.253972	0.00252958	0.0544206	0.0294798	1.11276	0.037905	0.0458632	2.09218	0.972636	1.87494	0.915574	0.932797	0.0255378	0.913336	0.0353305	4.38414	3.49394	12.8793	6.83232	13.3362	2.48524	0.831075
201	SLV	El Salvador	2666	Morazán	31259	El Divisadero			SV.MO.ED		Municipio	Municipality	Unknown	Present		0.332491	0.00506292	3.82639	1.92996	0.655861	2.5855	1.31288	1.30814	4.7221	2.92893	4.67037	6.40692	4.07516	5.79251	2.89561	4.02114	1.15631	7.41781	4.5681	4.56823	4.5226	3.93519
201	SLV	El Salvador	2666	Morazán	31260	El Rosario			SV.MO.ER		Municipio	Municipality	Unknown	Present		0.179469	0.00182407	4.09223	2.03345	0.0638924	0.0333616	0.0709937	3.97992	0.0321353	0.0628667	3.54415	1.78219	1.77623	0.0540596	1.72297	5.13691	5.06627	5.01874	1.7088	3.30524	6.46472	1.64862
201	SLV	El Salvador	2666	Morazán	31261	Gualococti			SV.MO.GL		Municipio	Municipality	Unknown	Present		0.209317	0.00224025	0.0467911	0.0241861	1.35487	1.38049	0.0203327	5.27355	0.0534936	2.39095	0.0292911	1.19622	3.55222	1.21122	1.1838	1.17543	5.7468	1.15625	2.30418	0.0472792	1.17567	1.1537
201	SLV	El Salvador	2666	Morazán	31262	Guatajiagua			SV.MO.GT		Municipio	Municipality	Unknown	Present		0.366432	0.00665758	0.0708845	0.0999569	0.0836918	0.063306	0.0351816	0.0945486	2.52908	0.0507921	0.0610452	0.0849532	0.108311	0.107465	2.43138	0.0459654	0.0631313	0.0939299	0.0767146	0.0310058	0.0571377	0.0703775
201	SLV	El Salvador	2666	Morazán	31263	Joateca			SV.MO.JT		Municipio	Municipality	Unknown	Present		0.370999	0.00622086	2.70964	2.67184	1.76753	1.77117	1.73811	2.59087	2.32366	1.52905	1.54271	3.02976	5.99966	1.50634	5.16552	13.8745	20.3084	17.2526	10.7166	7.15143	4.95132	2.82013
201	SLV	El Salvador	2666	Morazán	31264	Jocoaitique			SV.MO.JQ		Municipio	Municipality	Unknown	Present		0.304488	0.00295826	5.17688	0.0705942	2.53363	2.51094	2.50683	4.79	0.0636453	0.0729488	0.0900917	2.18004	2.18204	0.0626922	0.0983338	8.43346	2.15885	2.1234	0.079666	0.0234016	0.0381042	2.11603
201	SLV	El Salvador	2666	Morazán	31265	Jocoro			SV.MO.JR		Municipio	Municipality	Unknown	Present		0.375511	0.00601483	0.146315	0.159947	0.0424909	0.120421	0.103775	0.111231	3.21678	0.128003	0.105005	0.122771	0.0868226	0.0871912	0.0882258	16.5577	13.2896	3.45552	6.70922	7.23518	0.127762	0
201	SLV	El Salvador	2666	Morazán	31266	Lolotiquillo			SV.MO.LO		Municipio	Municipality	Unknown	Present		0.2401	0.00283191	0.0246378	0.0179999	2.01992	3.03026	1.99949	5.99793	0.0393133	4.50714	1.79526	5.36456	5.35425	3.56493	2.66128	0.884483	4.36399	1.74049	0.0455981	0.905283	2.64767	2.63688
201	SLV	El Salvador	2666	Morazán	31267	Meanguera			SV.MO.ME		Municipio	Municipality	Unknown	Present		0.324465	0.00438088	0.0813235	0.0495979	0.0820134	0.0573222	0.0691684	2.06079	3.71605	1.83953	0.0678547	0.0442036	0.0401503	3.56405	1.82331	1.76061	15.532	10.2742	3.43654	0.0414827	0.0244217	0.0240373
201	SLV	El Salvador	2666	Morazán	31268	Osicala			SV.MO.OS		Municipio	Municipality	Unknown	Present		0.266494	0.00270121	0.0557884	0.04249	0.0492557	1.29899	1.30521	1.29535	0.0338327	0.0251251	1.17746	0.0100106	1.16855	0.0284271	0.0464885	17.9816	4.48971	3.34785	1.13042	4.56142	0.00681509	1.15807
201	SLV	El Salvador	2666	Morazán	31269	Perquín			SV.MO.PE		Municipio	Municipality	Unknown	Present		0.465858	0.00544117	0.0447769	0.0169933	0.0406643	0.0237804	0.0355152	1.15063	4.06902	0.0244074	0.0187715	0.0118058	2.96272	2.93587	0.0264154	3.82647	7.54708	4.66113	3.73147	3.60537	0.917485	0.887313
201	SLV	El Salvador	2666	Morazán	31270	San Carlos			SV.MO.SC		Municipio	Municipality	Unknown	Present		0.263115	0.00290092	3.19883	0.0565353	3.2029	6.37663	6.42098	0.103807	2.9389	0.123124	0.0318641	8.50699	2.89082	0.103153	0.0634697	8.32742	2.81279	0.0664465	2.77951	2.72094	2.72702	2.68019
201	SLV	El Salvador	2666	Morazán	31271	San Fernando			SV.MO.SF		Municipio	Municipality	Unknown	Present		0.106417	0.000483717	2.71784	0.0730216	2.55105	0.0515901	0.0762624	4.86322	0.0861001	2.17195	0.0539677	0.050564	0.0486835	2.02898	1.99008	9.70997	5.82405	1.96163	1.9139	6.81443	0.0374833	3.25027
201	SLV	El Salvador	2666	Morazán	31272	San Francisco Gotera	San Francisco		SV.MO.SG		Municipio	Municipality	Unknown	Present		0.381858	0.00485803	0.35081	0.187516	0.211429	0.161539	0.165739	0.0481125	0.170739	0.0864127	0.0324331	0.13763	0.236108	0.23443	0.227244	25.1126	15.0549	5.1179	5.0946	0.0595578	0.0889883	4.67886
201	SLV	El Salvador	2666	Morazán	31273	San Isidro			SV.MO.SI		Municipio	Municipality	Unknown	Present		0.13936	0.00120937	0.498182	3.38921	1.93657	1.45333	1.92107	6.6587	2.97207	2.51902	2.89064	6.91668	2.41691	2.38434	4.69175	7.32197	5.33932	3.39378	2.60647	2.80654	0.0130323	1.01795
201	SLV	El Salvador	2666	Morazán	31274	San Simón			SV.MO.SS		Municipio	Municipality	Unknown	Present		0.244865	0.00305955	1.10476	1.06863	0.0406033	0.0303621	0.0179272	0.0155463	1.78163	0.89619	0.0243137	0.0368011	0.0247613	0.0244081	2.45212	0.832251	3.16624	1.58241	0.034992	2.17116	3.52236	1.38706
201	SLV	El Salvador	2666	Morazán	31275	Sensembra			SV.MO.SE		Municipio	Municipality	Unknown	Present		0.255409	0.00212043	0.100087	0.079468	0.139715	0.110153	0.080767	0.0830682	0.100161	3.18797	0.034687	0.0860207	0.071372	3.13213	3.12888	0.126752	3.15386	15.2577	12.1956	3.16106	9.142	3.10116
201	SLV	El Salvador	2666	Morazán	31276	Sociedad			SV.MO.SO		Municipio	Municipality	Unknown	Present		0.425612	0.0100002	0.937779	0.0128687	0.0274049	1.80258	1.79005	1.76954	1.61418	3.20024	6.3988	0.824095	5.61376	3.22171	3.20233	6.35974	2.4189	2.39829	0.0349785	4.95964	1.66349	2.4601
201	SLV	El Salvador	2666	Morazán	31277	Torola			SV.MO.TO		Municipio	Municipality	Unknown	Present		0.21579	0.00187864	0.15815	0.0826493	4.19059	0.0741451	0.0903958	3.34175	0.135219	3.04537	6.00469	9.00492	3.06922	0.0867083	3.05812	11.9375	3.07565	3.00053	0.0789429	6.18043	0.0741711	3.11538
201	SLV	El Salvador	2666	Morazán	31278	Yamabal			SV.MO.YA		Municipio	Municipality	Unknown	Present		0.557541	0.00535868	0.123853	0.0345229	0.0486152	0.109748	0.00928048	2.35547	0.0614064	6.25696	2.09694	8.20664	0.0833625	2.08719	0.0479389	2.0307	9.86781	25.413	9.72819	5.71959	3.80438	5.58682
201	SLV	El Salvador	2666	Morazán	31279	Yoloaiquín			SV.MO.YO		Municipio	Municipality	Unknown	Present		0.213397	0.00133154	0.12243	0.0367785	0.091107	0.0490985	0.104722	0.0491492	0.0653945	0.0507068	0.123397	2.52827	0.111679	4.99866	2.479	9.74294	4.8761	7.2331	4.84313	0.0558119	2.41018	0.0797049
201	SLV	El Salvador	2667	San Miguel	31280	Carolina			SV.SM.CA		Municipio	Municipality	Unknown	Present		0.32134	0.00366176	1.24365	1.22433	2.46668	2.46556	2.4578	0.03362	3.44423	4.57845	3.43996	3.42415	4.57388	3.43193	3.41163	7.93441	2.28111	3.42957	0.0404887	1.14575	2.2609	1.1299
201	SLV	El Salvador	2667	San Miguel	31281	Chapeltique			SV.SM.CP		Municipio	Municipality	Unknown	Present		0.440734	0.00868167	4.75052	2.83382	2.8194	0.0101645	0.0383253	2.80826	4.39895	4.39315	2.65205	7.89995	7.01821	3.52075	2.61765	5.22258	22.4646	29.3003	6.05244	7.79785	4.32145	1.7416
201	SLV	El Salvador	2667	San Miguel	31282	Chinameca			SV.SM.CM		Municipio	Municipality	Unknown	Present		0.532762	0.00759959	1.85164	2.74769	0.92179	1.82628	2.71293	0.45313	4.21722	3.81789	2.55784	4.28602	0.869227	5.59869	9.4807	10.3679	8.24241	11.7333	0.44425	3.03735	1.30325	1.30294
201	SLV	El Salvador	2667	San Miguel	31283	Chirilagua			SV.SM.CR		Municipio	Municipality	Unknown	Present		0.705064	0.0178136	5.85526	3.9294	1.49451	2.99068	2.0038	1.5121	3.31326	7.13226	6.68911	5.28161	3.384	5.81087	6.79305	22.3586	17.576	8.81735	6.39312	13.2226	5.90094	3.94157
201	SLV	El Salvador	2667	San Miguel	31284	Ciudad Barrios			SV.SM.CB		Municipio	Municipality	Unknown	Present		0.508697	0.00921084	2.43504	3.23327	1.61838	3.63836	2.82557	6.05996	4.49977	5.94284	7.73512	9.50612	4.35229	3.59264	9.21405	17.5159	9.02053	5.83635	2.05487	3.68774	1.65622	0.986626
201	SLV	El Salvador	2667	San Miguel	31285	Comacarán			SV.SM.CO		Municipio	Municipality	Unknown	Present		0.236559	0.00281439	0.0577815	0.0832625	3.19503	0.0943496	0.0538397	6.32891	3.03117	2.97262	5.98513	3.10956	0.113996	12.2208	3.11835	3.14589	9.26158	3.12824	0.0956476	69.7926	0.0857302	3.28289
201	SLV	El Salvador	2667	San Miguel	31286	El Tránsito			SV.SM.ET		Municipio	Municipality	Unknown	Present		0.562691	0.00668291	2.27813	1.69817	2.24396	1.67182	0.556968	3.28407	4.60272	4.58224	2.548	6.57189	4.03972	1.52051	3.00141	16.8513	15.2901	19.1419	9.29489	19.3555	7.21516	1.91683
201	SLV	El Salvador	2667	San Miguel	31287	Lolotique			SV.SM.LO		Municipio	Municipality	Unknown	Present		0.409661	0.00703119	0.706267	2.07115	0.0291769	0.685715	2.03153	2.02556	3.14272	1.25827	1.88963	2.51657	3.11894	1.87124	7.39794	4.91284	5.50018	12.1269	7.25292	7.78919	1.18892	2.38687
201	SLV	El Salvador	2667	San Miguel	31288	Moncagua			SV.SM.MO		Municipio	Municipality	Unknown	Present		0.496125	0.00703865	1.37606	2.27503	0.912667	2.24152	3.12308	3.9801	3.29422	3.67482	3.65182	3.6064	2.38229	1.96614	4.27799	7.67656	11.7798	17.2883	13.7744	6.9866	1.45808	2.15849
201	SLV	El Salvador	2667	San Miguel	31289	Nueva Guadalupe			SV.SM.NG		Municipio	Municipality	Unknown	Present		0.208857	0.00141723	3.79235	1.27448	1.21641	2.37972	2.33766	0.0345336	1.06248	5.16868	0.0168441	1.03616	3.99521	0.99694	6.86019	7.74123	3.86978	6.65487	1.90216	0.893573	0.86312	0.0144317
201	SLV	El Salvador	2667	San Miguel	31290	Nuevo Edén de San Juan			SV.SM.NE		Municipio	Municipality	Unknown	Present		0.475595	0.0107328	3.08275	0.0432091	0.0422011	0.113954	0.058991	5.00258	0.0833657	0.0538177	0.0236808	0.109532	0.0686864	0.0692098	0.093102	0.0675883	2.5695	0.0849468	2.61583	0.105141	0.0225568	0.0540323
201	SLV	El Salvador	2667	San Miguel	31291	Quelepa			SV.SM.QU		Municipio	Municipality	Unknown	Present		0.255864	0.00164538	2.34398	4.7575	9.60821	2.51173	2.50415	0.0187696	11.6063	7.04044	4.69434	7.04424	2.41621	4.72386	2.35522	2.3634	4.67986	16.0985	9.1775	2.34334	0.0725186	2.3459
201	SLV	El Salvador	2667	San Miguel	31292	San Antonio			SV.SM.SA		Municipio	Municipality	Unknown	Present		0.209544	0.00176147	0.0389897	0.0388224	0.0558258	0.0616519	1.93829	0.042586	0.0515598	0.0594317	0.0457883	1.81076	0.0351802	1.7781	1.79083	3.52034	6.93704	5.18391	5.17917	1.80382	3.4966	1.78248
201	SLV	El Salvador	2667	San Miguel	31293	San Gerardo			SV.SM.SG		Municipio	Municipality	Unknown	Present		0.374668	0.00547871	3.48186	0.0618158	1.72089	1.73969	0.0413218	1.70708	1.58889	1.64899	3.2914	0.0905229	0.0495683	1.70749	1.7052	5.10011	0.0197504	1.74576	0.106005	0.0430718	0.0268429	0.065433
201	SLV	El Salvador	2667	San Miguel	31294	San Jorge			SV.SM.SJ		Municipio	Municipality	Unknown	Present		0.278622	0.00368712	3.36348	1.13904	0.0250899	0.0215251	1.12051	3.32344	3.13554	1.0709	1.04595	2.08126	2.07535	2.06919	3.09566	4.10692	4.08132	11.0877	1.03547	10.2719	1.03662	1.05386
201	SLV	El Salvador	2667	San Miguel	31295	San Luis de la Reina			SV.SM.SL		Municipio	Municipality	Unknown	Present		0.322084	0.00464257	0.0579757	0.0401054	0.0184717	1.75862	1.80286	1.82274	0.0261426	3.40265	3.45992	1.7958	1.76888	0.0390271	7.04457	1.80883	1.83807	0.057206	3.67955	3.66006	0.117121	0.0312697
201	SLV	El Salvador	2667	San Miguel	31296	San Miguel			SV.SM.SM		Municipio	Municipality	Unknown	Present		1.39742	0.052627	3.78379	3.13335	5.26793	7.03985	7.02277	9.29505	6.45132	10.3104	8.96064	8.05162	4.00757	3.11754	3.68638	8.2888	9.00145	7.01376	3.59454	4.26322	1.79363	0.918943
201	SLV	El Salvador	2667	San Miguel	31297	San Rafael	San Rafael Oriente		SV.SM.SR		Municipio	Municipality	Unknown	Present		0.265409	0.00180647	0.0147436	0.0197138	0.756259	0.013044	0.759636	1.52029	2.12958	2.83036	0.706827	2.12331	0.722915	2.11504	5.56793	4.15947	7.58777	4.82278	2.75463	1.40952	0.0160257	0.702725
201	SLV	El Salvador	2668	San Salvador	31307	Ilopango			SV.SS.IL		Municipio	Municipality	Unknown	Present		0.212568	0.00197045	3.73059	4.59532	5.44551	9.51439	6.31763	7.22331	6.48307	8.77101	7.14276	9.70182	4.01952	3.73326	4.66071	11.0618	7.41369	5.55131	4.34352	3.41658	1.19063	1.4472
201	SLV	El Salvador	2668	San Salvador	31309	Mejicanos			SV.SS.ME		Municipio	Municipality	Unknown	Present		0.235719	0.0014115	0.705519	2.11682	5.58446	5.59413	3.83145	5.61482	3.97202	7.59153	6.92177	5.9114	3.07993	6.34417	7.55697	11.7496	8.80724	6.64821	5.93069	3.99699	1.55811	1.71705
201	SLV	El Salvador	2668	San Salvador	31310	Nejapa			SV.SS.NE		Municipio	Municipality	Unknown	Present		0.505551	0.00733051	2.55913	5.3858	8.50759	10.8291	9.64931	11.2152	6.48727	12.0217	12.9211	10.1295	4.5984	3.98168	6.4343	11.6238	9.47637	8.54383	5.1842	6.55401	2.67318	2.6616
201	SLV	El Salvador	2668	San Salvador	31311	Panchimalco			SV.SS.PA		Municipio	Municipality	Unknown	Present		0.509232	0.00797791	0.799186	2.85159	6.10782	16.2711	6.40972	3.88146	5.2884	8.55671	11.1454	19.1693	8.04646	7.3785	10.1719	19.0083	12.9337	19.3507	7.29929	3.72903	2.87781	1.84149
201	SLV	El Salvador	2668	San Salvador	31312	Rosario de Mora			SV.SS.RM		Municipio	Municipality	Unknown	Present		0.274353	0.00311781	14.1643	0.0261249	3.6809	16.3078	5.36646	3.52395	14.2238	13.2409	13.8384	1.54069	6.76851	2.9911	7.3226	15.9019	6.44597	4.24349	6.28654	0.676057	0.0149034	0.649273
201	SLV	El Salvador	2668	San Salvador	31313	San Marcos			SV.SS.SM		Municipio	Municipality	Unknown	Present		0.230665	0.00138069	4.35306	5.78237	7.04149	18.0097	6.98785	6.65209	5.17635	7.17318	5.72125	7.42412	1.71503	1.85557	3.98483	7.68238	5.54114	3.54974	2.98072	1.7672	1.21337	0.272548
201	SLV	El Salvador	2668	San Salvador	31314	San Martín			SV.SS.SN		Municipio	Municipality	Unknown	Present		0.31077	0.00394237	0.305204	6.32426	10.5568	14.2185	5.59691	11.0006	7.5833	9.44461	8.05227	7.30546	5.02877	2.73663	10.2832	13.5391	9.15188	9.76868	4.24574	2.84475	1.87475	0.00170424
201	SLV	El Salvador	2668	San Salvador	31315	San Salvador			SV.SS.SS		Municipio	Municipality	Unknown	Present		0.421572	0.005588	5.02672	5.32502	7.42987	11.2877	6.99091	10.4094	7.25097	9.24081	7.8504	8.96114	4.44942	7.40803	11.9921	18.8807	16.1876	8.95148	6.73275	6.71208	5.05694	4.54439
201	SLV	El Salvador	2668	San Salvador	31316	Santiago Texacuangos	Santiago Texacuango		SV.SS.SG		Municipio	Municipality	Unknown	Present		0.204936	0.00205475	3.83952	2.16775	2.6765	8.97317	8.34844	4.13069	6.07852	6.98166	2.79243	5.09928	2.7694	6.88984	9.61858	15.0694	6.84685	3.19215	1.82936	1.75292	1.74842	0.446696
201	SLV	El Salvador	2668	San Salvador	31317	Santo Tomás			SV.SS.ST		Municipio	Municipality	Unknown	Present		0.237147	0.00207886	44.6532	5.38013	7.77312	22.1978	9.58443	7.50345	3.94308	7.11118	6.72064	9.15064	5.95853	4.54102	6.95409	11.4244	10.0081	9.27638	4.1136	2.93007	1.93995	3.18126
201	SLV	El Salvador	2668	San Salvador	31318	Soyapango			SV.SS.SO		Municipio	Municipality	Unknown	Present		0.260136	0.00254064	0.60722	5.55854	7.46406	11.2736	7.70787	8.11943	5.16066	7.16127	7.85095	6.34112	2.44484	3.4902	5.07533	8.28598	7.94588	6.31086	2.9893	1.37197	1.12525	0.704235
201	SLV	El Salvador	2668	San Salvador	31319	Tonacatepeque			SV.SS.TO		Municipio	Municipality	Unknown	Present		0.336029	0.00532375	3.45366	2.72888	0.702231	3.87922	3.34061	8.25274	5.61182	9.15225	6.59306	7.08467	2.80251	1.73364	3.12967	6.48832	4.03957	4.01435	2.03565	1.04168	0.648268	0.509872
201	SLV	El Salvador	2669	San Vicente	31320	Apastepeque			SV.SV.AP		Municipio	Municipality	Unknown	Present		0.624443	0.0107186	0.0165592	1.6574	5.4658	3.84132	1.10103	2.1846	4.73466	1.56809	3.62803	3.60962	3.06719	2.03119	5.50243	14.3585	13.1959	6.28555	2.39166	3.26054	1.8504	1.37136
201	SLV	El Salvador	2669	San Vicente	31321	Guadalupe			SV.SV.GU		Municipio	Municipality	Unknown	Present		0.207844	0.0020895	3.67557	0.0547628	1.85757	0.0449733	0.0628814	0.0399567	5.31358	0.0223852	3.51967	0.0599844	5.18895	1.75405	3.43735	10.1224	6.69439	0.0403751	3.3241	0.0438258	1.55269	3.00382
201	SLV	El Salvador	2669	San Vicente	31323	San Cayetano Istepeque			SV.SV.SY		Municipio	Municipality	Unknown	Present		0.146603	0.00095485	0.0719446	0.0438589	3.99937	0.0663817	1.99506	2.02592	3.80999	1.90649	1.87973	3.65534	0.0708768	0.0699293	1.80254	15.4733	6.79004	13.3151	9.83893	4.64358	3.02157	3.0317
201	SLV	El Salvador	2669	San Vicente	31324	San Esteban Catarina			SV.SV.SE		Municipio	Municipality	Unknown	Present		0.418472	0.00704236	2.20762	2.09776	5.96174	1.97363	1.91754	1.8201	3.4399	0.0550469	0.0524552	5.15288	0.0571347	0.0568744	5.10303	11.7555	5.04654	1.67208	1.7156	3.31309	3.30236	0.0559416
201	SLV	El Salvador	2669	San Vicente	31325	San Ildefonso			SV.SV.SI		Municipio	Municipality	Unknown	Present		0.474728	0.0106455	0.0363948	2.54135	1.29497	2.56446	0.0330694	1.29235	1.27904	6.22512	1.29417	3.74889	0.0237032	0.0236013	1.2684	6.1145	4.8624	4.81251	7.11189	1.24247	0.0222452	0.0322747
201	SLV	El Salvador	2669	San Vicente	31326	San Lorenzo			SV.SV.SL		Municipio	Municipality	Unknown	Present		0.173774	0.00149506	1.67074	4.97754	0.0608931	0.0338213	0.0536405	0.0296924	0.0710629	1.60031	4.73807	1.57253	1.59335	3.1132	3.08989	4.57159	3.03958	11.8363	0.063356	0.0238642	5.54733	1.39035
201	SLV	El Salvador	2669	San Vicente	31327	San Sebastián			SV.SV.SS		Municipio	Municipality	Unknown	Present		0.345289	0.00557681	0.0224392	4.30076	2.85308	4.95409	3.51693	6.26481	6.03453	16.0195	5.99147	6.61479	3.30267	3.9283	2.60074	10.8935	8.22768	1.9024	4.93861	1.26906	0.63805	0.0109721
201	SLV	El Salvador	2669	San Vicente	31328	San Vicente			SV.SV.SV		Municipio	Municipality	Unknown	Present		0.882506	0.0226615	0.00533001	3.33401	4.27037	4.03377	1.90176	5.64134	3.25696	4.8573	4.28515	11.1628	5.63166	4.01557	3.45607	7.87955	9.81371	3.68089	1.48779	2.07362	0.79032	0.783122
201	SLV	El Salvador	2669	San Vicente	31329	Santa Clara			SV.SV.SC		Municipio	Municipality	Unknown	Present		0.529149	0.010749	0.0656938	4.03225	0.0527489	0.062548	1.93022	5.63203	1.87231	3.66944	7.30259	12.7336	1.86142	7.23907	3.64594	8.95456	5.33934	17.4728	10.4207	1.83174	0.0819392	0.0423846
201	SLV	El Salvador	2669	San Vicente	31330	Santo Domingo			SV.SV.SD		Municipio	Municipality	Unknown	Present		0.180311	0.00170163	1.63169	1.62131	0.0461275	3.15346	1.61304	0.0368914	3.01874	7.3814	5.81878	14.351	7.12883	1.45898	0.0613564	2.76173	5.3686	1.37479	1.34665	1.25725	0.0101239	0.059047
201	SLV	El Salvador	2669	San Vicente	31331	Tecoluca			SV.SV.TC		Municipio	Municipality	Unknown	Present		1.17481	0.0236912	0.0071462	1.84664	4.95776	9.23362	6.00414	5.03018	4.84122	13.6174	3.98754	12.2429	7.05708	12.8039	12.6655	23.5677	19.486	3.33265	5.4724	2.57097	3.98536	3.23864
201	SLV	El Salvador	2669	San Vicente	31332	Tepetitán			SV.SV.TP		Municipio	Municipality	Unknown	Present		0.211343	0.00102023	5.50847	0.0451817	5.48707	0.0583144	2.87723	8.30581	0.0685682	5.35691	0.0668223	2.65632	0.0910348	5.10375	5.00799	4.95818	7.32942	7.23838	4.77123	2.31923	2.2261	0.052634
201	SLV	El Salvador	2669	San Vicente	31333	Verapaz			SV.SV.VE		Municipio	Municipality	Unknown	Present		0.218329	0.00233504	1.66039	1.63978	3.20544	0.0618175	0.0495221	0.0374441	1.57365	6.14857	1.57507	1.55109	3.0174	1.5082	1.52061	5.91019	14.5114	7.23122	1.46378	4.10229	2.709	1.353
201	SLV	El Salvador	2670	Santa Ana	31334	Candelaria de la Frontera			SV.SA.CF		Municipio	Municipality	Unknown	Present		0.534647	0.00967086	5.36299	3.5744	3.11681	1.34873	5.32192	3.09394	3.74835	5.7598	2.86027	5.25857	3.60558	3.56724	1.96854	3.10742	3.83335	3.77959	3.73803	2.93021	2.53892	0.367654
201	SLV	El Salvador	2670	Santa Ana	31335	Chalchuapa			SV.SA.CH		Municipio	Municipality	Unknown	Present		0.889506	0.0146845	6.0767	3.08176	4.02831	5.63948	5.99927	9.59242	7.88463	8.33244	8.02329	5.72431	3.94201	4.87401	8.06501	9.86127	5.2785	6.82615	5.70255	3.95735	2.54072	2.51924
201	SLV	El Salvador	2670	Santa Ana	31336	Coatepeque			SV.SA.CO		Municipio	Municipality	Unknown	Present		0.72825	0.0127521	5.11178	5.66333	2.43468	2.9832	4.89636	3.26684	3.60922	8.48831	7.43075	6.88577	2.03458	4.2768	5.72113	13.0263	11.6545	8.62483	6.84531	6.4678	4.39741	5.43239
201	SLV	El Salvador	2670	Santa Ana	31337	El Congo			SV.SA.EC		Municipio	Municipality	Unknown	Present		0.544354	0.00615557	2.30395	8.94329	3.07363	4.30459	8.86188	4.55044	7.3679	5.7749	4.94973	5.26237	5.19949	2.935	3.96559	12.3948	10.1013	10.2621	3.70557	1.39055	3.09213	4.08042
201	SLV	El Salvador	2670	Santa Ana	31338	El Porvenir			SV.SA.EL		Municipio	Municipality	Unknown	Present		0.272478	0.00364339	2.70541	2.66695	2.59696	0.0538816	3.74452	3.64448	4.59963	10.24	4.53775	10.0567	9.95034	2.20318	4.36511	8.59227	9.53383	8.3858	6.2202	9.10737	6.99773	0.0218275
201	SLV	El Salvador	2670	Santa Ana	31340	Masahuat			SV.SA.MA		Municipio	Municipality	Unknown	Present		0.360466	0.00571735	0.0765059	2.84961	2.86284	2.9339	0.0801666	0.100045	2.92941	0.0831299	2.93059	0.111317	0.138289	3.02215	0.111954	8.77485	0.131913	2.97918	0.0994467	0.0674264	0.0727906	0.106492
201	SLV	El Salvador	2670	Santa Ana	31341	Metapán			SV.SA.ME		Municipio	Municipality	Unknown	Present		1.289	0.0535029	4.66617	3.90044	3.85825	5.20359	2.91757	4.07065	3.04272	3.03548	2.69583	3.46496	3.43711	2.01425	5.0458	9.51131	5.51554	5.28983	2.60768	0.926117	2.45129	2.13276
201	SLV	El Salvador	2670	Santa Ana	31342	San Antonio Pajonal			SV.SA.SP		Municipio	Municipality	Unknown	Present		0.328312	0.00421851	0.0923472	2.98972	3.04338	0.134858	6.11095	9.26394	0.0606704	3.03615	0.00693353	0.0946132	0.0819118	3.07709	3.03112	0.0468664	3.11235	3.09873	0.107291	0.152942	6.33888	0.0804008
201	SLV	El Salvador	2670	Santa Ana	31343	San Sebastián Salitrillo			SV.SA.SS		Municipio	Municipality	Unknown	Present		0.275782	0.00229608	0.0291458	5.80999	6.15542	4.72634	4.52543	11.3218	13.3544	12.4768	12.5578	13.5324	5.69735	5.1047	4.54632	4.00909	4.28718	2.27749	3.68527	0.648166	0.318933	0.301495
201	SLV	El Salvador	2670	Santa Ana	31344	Santa Ana			SV.SA.SA		Municipio	Municipality	Unknown	Present		1.30087	0.0333744	7.02953	6.3214	7.47668	8.02605	7.94383	9.33173	7.70121	10.761	8.55141	10.5019	4.224	2.7653	3.99285	6.43972	5.17533	5.03045	2.35218	3.15623	1.62372	1.04162
201	SLV	El Salvador	2670	Santa Ana	31345	Santa Rosa Guachipilín			SV.SA.SR		Municipio	Municipality	Unknown	Present		0.323753	0.00294928	3.80998	1.96938	3.92268	2.02061	0.0662519	0.0516299	3.94519	1.99879	0.0499836	5.90133	0.0649287	0.0648527	2.01767	2.0117	0.0610345	1.99658	5.76324	0.0422756	2.10045	2.12307
201	SLV	El Salvador	2670	Santa Ana	31346	Santiago de la Frontera			SV.SA.SF		Municipio	Municipality	Unknown	Present		0.245488	0.00337957	7.18519	0.03691	1.91822	0.0881949	3.84968	0.0668861	1.85773	5.50189	0.0221395	0.0631384	1.87015	1.85548	1.84535	0.100781	3.52501	1.7594	3.41687	1.949	1.91288	1.93154
201	SLV	El Salvador	2670	Santa Ana	31347	Texistepeque			SV.SA.TE		Municipio	Municipality	Unknown	Present		0.664265	0.0142778	3.91335	2.24343	1.68603	3.36304	1.68509	3.36025	3.20994	0.547039	3.76664	3.25373	2.72507	1.64864	0.0145473	2.17777	5.42175	2.71138	1.63783	3.29583	1.66	1.11903
201	SLV	El Salvador	2671	Sonsonate	31348	Acajutla			SV.SO.AC		Municipio	Municipality	Unknown	Present		0.802018	0.0125259	7.10114	7.05333	7.98518	8.89767	4.03965	8.78737	10.8949	12.565	11.0829	13.8672	3.33486	0.931876	4.44426	4.99754	1.48476	4.25919	1.30057	2.22276	0.855412	1.18933
201	SLV	El Salvador	2671	Sonsonate	31349	Armenia			SV.SO.AR		Municipio	Municipality	Unknown	Present		0.364357	0.00544945	8.47358	7.94037	11.4502	11.1581	8.52924	6.59663	9.69704	15.5175	12.756	13.6084	3.61635	10.8535	11.9884	20.3772	10.0769	10.091	10.1184	4.03818	3.26354	3.99368
201	SLV	El Salvador	2671	Sonsonate	31350	Caluco			SV.SO.CA		Municipio	Municipality	Unknown	Present		0.294874	0.00419687	2.46355	3.58673	5.86459	3.44357	3.39731	2.20702	4.23771	2.13708	3.13906	2.12058	4.17622	13.4191	14.3756	22.4522	20.3136	7.07714	2.05007	0.0219011	3.65394	2.70917
201	SLV	El Salvador	2671	Sonsonate	31351	Cuisnahuat			SV.SO.CU		Municipio	Municipality	Unknown	Present		0.437998	0.00565162	3.40291	2.5221	2.48045	0.0297084	0.835553	0.806111	2.30675	3.80302	0.765362	3.78573	0.779824	2.27348	1.50651	0.755457	2.9863	1.49509	0.0354702	0.67612	0.0183663	0.0117326
201	SLV	El Salvador	2671	Sonsonate	31352	Izalco			SV.SO.IZ		Municipio	Municipality	Unknown	Present		0.782636	0.0149862	5.08177	4.99316	6.8368	4.67464	2.8684	3.10392	3.12309	5.29177	7.03595	7.56354	5.79597	4.70773	9.11945	14.4487	17.8868	8.52558	5.97978	4.03547	2.06754	3.143
201	SLV	El Salvador	2671	Sonsonate	31353	Juayúa			SV.SO.JU		Municipio	Municipality	Unknown	Present		0.560089	0.00823371	1.25961	2.90975	1.24909	4.94197	4.11036	2.46165	4.35438	9.49441	5.14812	7.91594	3.56062	5.51206	5.4848	9.73943	6.58896	7.30489	2.67829	1.92709	1.9254	0.773532
201	SLV	El Salvador	2671	Sonsonate	31354	Nahuizalco			SV.SO.NZ		Municipio	Municipality	Unknown	Present		0.397151	0.00423067	3.45059	4.49209	6.34992	6.41096	5.43015	6.52446	7.27508	8.64496	18.3204	27.3658	5.11632	7.09027	9.86312	16.4053	11.5008	7.95426	5.39631	7.75993	1.71297	2.7172
201	SLV	El Salvador	2671	Sonsonate	31355	Nahulingo			SV.SO.NL		Municipio	Municipality	Unknown	Present		0.301191	0.00289464	15.8874	9.88113	17.6317	12.6665	13.554	14.4223	13.8811	30.3512	10.2163	8.45645	14.5477	2.74417	9.91171	18.8227	8.05007	11.5754	7.99411	2.3988	0.809631	1.56636
201	SLV	El Salvador	2671	Sonsonate	31356	Salcoatitán			SV.SO.SL		Municipio	Municipality	Unknown	Present		0.184942	0.000968811	0.053429	1.99819	0.047117	1.93622	1.90305	0.0502465	0.0232018	17.5118	10.4347	0.0514501	5.23346	1.78225	5.16534	5.12863	1.71785	3.37636	5.08043	3.08276	0.0183974	0.0457359
201	SLV	El Salvador	2671	Sonsonate	31357	San Antonio del Monte			SV.SO.SA		Municipio	Municipality	Unknown	Present		0.268449	0.00261317	1.72869	7.0649	8.09164	7.86773	6.12563	5.95627	3.87779	10.0069	7.10635	14.6285	4.90488	1.61392	1.90556	0.319447	1.83988	1.21298	0.0147321	2.7364	1.45066	0.948977
201	SLV	El Salvador	2671	Sonsonate	31358	San Julián			SV.SO.SJ		Municipio	Municipality	Unknown	Present		0.390712	0.00617112	6.55156	4.0898	3.43106	1.14211	2.74645	3.22467	1.56803	2.07341	1.54881	4.61673	2.05981	1.54202	9.05117	19.9407	19.2909	11.2811	13.5895	4.3037	10.4348	5.2015
201	SLV	El Salvador	2671	Sonsonate	31359	Santa Catarina Masahuat			SV.SO.SC		Municipio	Municipality	Unknown	Present		0.255033	0.00269752	1.15639	2.15619	1.07546	1.05459	0.0349066	0.00721205	0.979131	3.8268	1.91276	0.97257	4.76107	0.980256	0.975442	3.77359	3.76221	7.46764	0.960626	1.68607	1.67651	0.0225575
201	SLV	El Salvador	2671	Sonsonate	31360	Santa Isabel Ishuatán			SV.SO.SI		Municipio	Municipality	Unknown	Present		0.442869	0.00703968	6.16002	0.000908759	1.04222	2.02652	1.99439	1.97225	1.90665	2.86271	0.980956	0.964452	2.87392	2.87201	3.80976	1.92868	5.69723	1.90025	6.59643	4.47695	0.0354785	1.80157
201	SLV	El Salvador	2671	Sonsonate	31361	Santo Domingo	Santo Domingo de Guzman		SV.SO.SD		Municipio	Municipality	Unknown	Present		0.253761	0.00264647	0.0584564	4.43884	2.95307	2.92435	4.33069	4.28877	0.0498901	8.28395	0.01492	13.6939	0.0386298	0.038551	1.40883	1.40048	6.79503	17.4978	13.4518	2.56242	1.30101	0.0281699
201	SLV	El Salvador	2671	Sonsonate	31362	Sonsonate			SV.SO.SO		Municipio	Municipality	Unknown	Present		1.19095	0.0187192	7.75257	9.8454	16.2239	12.8604	10.1486	12.8626	14.1227	14.6133	13.8516	17.7761	5.53248	2.49865	4.72539	7.7918	5.57049	3.76602	1.81717	3.0443	1.53281	2.09693
201	SLV	El Salvador	2671	Sonsonate	31363	Sonzacate			SV.SO.SZ		Municipio	Municipality	Unknown	Present		0.201058	0.000886338	3.9408	2.83314	9.50983	6.96098	1.25712	6.40848	13.1262	9.47719	8.14923	9.64516	2.36015	0.342827	2.22506	6.1819	3.02071	1.47633	1.44259	0.725296	0.694315	0.448138
201	SLV	El Salvador	2672	Usulután	31364	Alegría			SV.US.AL		Municipio	Municipality	Unknown	Present		0.356661	0.00404349	0.859296	0.0240166	1.74144	4.27767	3.43542	5.12884	4.18728	4.99624	4.95537	0.0217478	4.90561	2.45323	8.01032	10.3426	7.11455	7.84764	0.0104906	3.12569	1.54515	1.54693
201	SLV	El Salvador	2672	Usulután	31365	Berlín			SV.US.BE		Municipio	Municipality	Unknown	Present		0.609561	0.0122482	2.82377	1.13483	0.576811	1.13907	1.14159	3.39024	2.79473	2.23075	1.11332	1.13316	0.580672	1.69386	0.578452	5.00726	2.7793	1.11542	0.570597	0.616103	0.619757	0.0226192
201	SLV	El Salvador	2672	Usulután	31366	California			SV.US.CA		Municipio	Municipality	Unknown	Present		0.16753	0.00114214	0.159599	0.148842	0.182006	0.115101	0.105396	0.0657758	0.145919	0.0909832	0.135075	0.132288	0.0791347	3.63336	0.0915317	7.04292	6.99742	6.93582	0.142912	0.0956494	0.0437509	3.46767
201	SLV	El Salvador	2672	Usulután	31367	Concepción Batres			SV.US.CB		Municipio	Municipality	Unknown	Present		0.50497	0.00912263	5.01157	2.50797	1.67012	3.31268	1.67315	2.47261	2.44552	1.62912	3.19832	5.58995	5.5726	7.12633	14.9441	14.8609	22.5701	11.632	6.19473	15.7331	6.29699	0.796513
201	SLV	El Salvador	2672	Usulután	31368	El Triunfo			SV.US.ET		Municipio	Municipality	Unknown	Present		0.410152	0.00356763	3.09658	0.0234873	1.532	7.42198	1.49181	5.83996	0.0402993	2.81068	2.77875	5.48269	4.06991	4.02465	3.97147	2.60838	2.62846	6.38694	0.0536448	0.053361	1.21646	1.18563
201	SLV	El Salvador	2672	Usulután	31369	Ereguayquín			SV.US.ER		Municipio	Municipality	Unknown	Present		0.218353	0.00148491	6.28421	1.63545	0.0663522	1.67659	4.89826	8.18879	3.25314	1.64051	1.64628	3.22163	4.81018	11.1098	12.6279	25.0894	15.6662	15.6061	3.1558	9.51089	4.7763	3.17112
201	SLV	El Salvador	2672	Usulután	31370	Estanzuelas	Estezuelas		SV.US.ES		Municipio	Municipality	Unknown	Present		0.383901	0.00609699	3.32496	2.22559	2.2498	1.12352	2.24694	1.14143	2.19928	1.11336	4.33978	2.20728	6.49013	4.32287	3.23183	2.17278	9.56016	7.40578	3.19043	4.32517	2.16159	0.0448569
201	SLV	El Salvador	2672	Usulután	31372	Jiquilisco			SV.US.JI		Municipio	Municipality	Unknown	Present		1.77195	0.0319215	4.30738	2.23791	2.85821	3.45901	4.04826	5.44742	3.6868	5.6937	3.84501	5.8353	3.00127	8.14308	14.2087	20.9751	15.0166	6.40576	4.63579	5.35208	3.60525	2.82284
201	SLV	El Salvador	2672	Usulután	31373	Jucuapa			SV.US.JP		Municipio	Municipality	Unknown	Present		0.468884	0.00483391	3.45877	2.2697	2.25466	2.79467	1.10482	6.52045	5.28876	4.20443	4.6941	3.6262	3.59258	8.11701	12.0541	16.4042	18.7395	2.94855	3.90387	2.42286	1.44295	0.949964
201	SLV	El Salvador	2672	Usulután	31374	Jucuarán			SV.US.JR		Municipio	Municipality	Unknown	Present		0.96387	0.017177	4.78253	0.0205392	3.11378	0.785916	0.767813	1.5135	0.749467	5.18129	1.49055	2.23729	0.750843	6.64515	6.64039	15.419	28.6046	6.60828	5.13335	7.85297	5.49899	0.800851
201	SLV	El Salvador	2672	Usulután	31375	Mercedes Umaña			SV.US.MU		Municipio	Municipality	Unknown	Present		0.469607	0.00565923	4.58114	1.53274	5.35864	2.30231	1.5352	0.77624	0.760354	5.18168	2.9401	1.47233	3.63293	1.45894	10.6394	9.12342	9.76191	13.1233	3.46151	0.0188466	4.0403	2.00376
201	SLV	El Salvador	2672	Usulután	31376	Nueva Granada			SV.US.NG		Municipio	Municipality	Unknown	Present		0.456425	0.00646941	2.72929	2.72958	4.09514	1.3981	0.0284094	0.0166196	0.0634153	1.35433	2.60545	2.59986	0.0550767	1.31265	7.53424	7.46608	1.26415	6.12756	4.87285	2.41166	0.0382175	3.52829
201	SLV	El Salvador	2672	Usulután	31377	Ozatlán			SV.US.OZ		Municipio	Municipality	Unknown	Present		0.355445	0.0035839	0.0283925	0.0247174	0.0294236	2.46494	0.83864	0.813141	2.3591	0.790232	3.1134	4.65523	2.32301	9.14824	6.80385	22.4739	3.00153	8.13666	5.88183	2.24583	0.0197347	2.23015
201	SLV	El Salvador	2672	Usulután	31378	Puerto El Triunfo			SV.US.PT		Municipio	Municipality	Unknown	Present		0.262717	0.00277017	1.26567	3.72261	3.09753	3.68231	4.86391	3.02752	3.51121	7.44932	0.58155	4.43683	3.82583	3.76524	7.38856	7.79914	13.3272	7.08637	4.01118	5.06002	3.59539	1.75753
201	SLV	El Salvador	2672	Usulután	31379	San Agustín			SV.US.SA		Municipio	Municipality	Unknown	Present		0.649621	0.00764379	5.73592	1.85416	0.0368461	1.7246	1.61918	1.58217	0.0350997	1.56175	0.0324684	0.0533775	1.61299	0.0411471	3.24051	15.9766	27.2412	11.2729	0.0847781	7.18445	0.0511205	1.87848
201	SLV	El Salvador	2672	Usulután	31380	San Buenaventura	San Buena Ventura		SV.US.SB		Municipio	Municipality	Unknown	Present		0.350723	0.00298122	2.28731	0.0571343	0.047878	0.0416339	0.0568444	6.3835	2.11607	6.27567	4.20231	2.1273	0.043223	0.0430813	16.4099	12.2646	8.15185	4.0932	4.13094	0.0690198	2.09994	4.10187
201	SLV	El Salvador	2672	Usulután	31381	San Dionisio			SV.US.SD		Municipio	Municipality	Unknown	Present		0.321861	0.00319829	0.0746248	0.0309186	0.066674	2.01895	1.99033	2.10523	3.99605	3.96129	5.88786	0.0558627	3.87009	7.59946	31.7588	49.9386	14.7341	3.7244	0.0993174	5.34224	0.0328375	3.46508
201	SLV	El Salvador	2672	Usulután	31382	San Francisco Javier			SV.US.SF		Municipio	Municipality	Unknown	Present		0.342931	0.0035952	3.74578	5.56018	0.0569727	0.0260334	1.9036	1.86278	0.0770127	1.84938	5.58505	3.75455	1.93297	3.79392	1.9287	13.0823	39.1841	11.2552	1.90231	0.0600666	0.0429819	2.05842
201	SLV	El Salvador	2672	Usulután	31383	Santa Elena			SV.US.SE		Municipio	Municipality	Unknown	Present		0.352169	0.00610421	1.84331	1.21185	0.0169193	1.18141	0.596715	0.591424	0.579372	5.61035	1.68954	2.22518	1.10969	2.19068	8.66263	5.37385	8.53674	7.40804	4.21512	3.73545	1.5952	1.58768
201	SLV	El Salvador	2672	Usulután	31384	Santa María			SV.US.SM		Municipio	Municipality	Unknown	Present		0.157263	0.000982611	2.08183	4.05094	2.98821	6.8086	8.58311	2.8163	4.50108	7.93119	9.50548	13.5522	7.49377	4.10039	11.2502	11.0784	5.47204	8.4824	3.81871	4.04561	0.6686	2.55197
201	SLV	El Salvador	2672	Usulután	31385	Santiago de María			SV.US.SG		Municipio	Municipality	Unknown	Present		0.263664	0.00262667	1.13084	2.80292	3.34159	1.12183	1.11407	2.20697	3.23212	3.75037	1.07995	7.89863	4.19431	3.64454	12.8631	17.3271	12.16	7.54114	2.50427	3.02849	1.00972	1.0037
201	SLV	El Salvador	2672	Usulután	31386	Tecapán			SV.US.TE		Municipio	Municipality	Unknown	Present		0.328026	0.004695	1.33186	3.90477	1.32765	0.0398876	1.3451	1.35197	1.30907	3.82988	1.30056	1.29872	1.29877	5.01744	12.3959	14.7665	14.6934	2.46689	4.89677	6.15239	3.68551	3.66646
201	SLV	El Salvador	2672	Usulután	31387	Usulután			SV.US.US		Municipio	Municipality	Unknown	Present		1.24313	0.0123136	2.57458	2.41103	3.51429	4.45625	4.55927	4.24737	3.72407	5.91408	7.02008	7.46415	5.46826	4.15024	6.71363	14.6245	9.00505	6.14377	4.88819	4.19652	0.920368	1.1378
